# Supplementary material for: Elymus nutans genes for seed shattering and candidate gene-derived EST-SSR markers for germplasm evaluation
Source: BMC Plant Biol. 2019 Mar 13;19:102. doi: 10.1186/s12870-019-1691-4 (PMC6416926; doi:10.1186/s12870-019-1691-4)
Supplement: Supplementary file 1 — Table S1. Significantly enriched Go terms found in differentially expressed transcript sets of two Elymus species. (XLS 33 kb) [file 12870_2019_1691_MOESM1_ESM.xls]

## Sheet: Sheet1
Table S1 Significantly enriched Go terms found in differentially expressed transcript sets of two Elymus species
	GO.ID	Term	Annotated	Significant	Expected	KS
E. nutans	GO:0005975	Biological Process: carbohydrate metabolic process	4325	320	243.58	4.8e-05
	GO:0045493	Biological Process: xylan catabolic process	214	31	12.05	0.0001
	GO:0042744	Biological Process: hydrogen peroxide catabolic process	98	10	5.52	0.00036
	GO:0006367	Biological Process: transcription initiation from RNA polymerase II promoter	53	0	2.98	0.0025
	GO:0055114	Biological Process: oxidation-reduction process	7502	400	422.51	0.00253
	GO:0007005	Biological Process: mitochondrion organization	327	30	18.42	0.00271
	GO:0019566	Biological Process: arabinose metabolic process	98	11	5.52	0.00333
	GO:0000272	Biological Process: polysaccharide catabolic process	488	68	27.48	0.00375
	GO:0016311	Biological Process: dephosphorylation	470	21	26.47	0.00421
	GO:0009251	Biological Process: glucan catabolic process	132	20	7.43	0.00473
	GO:0005576	Cellular Component: extracellular region	787	67	43.42	2.9e-08
	GO:0005840	Cellular Component: ribosome	1228	55	67.76	0.00023
	GO:0044391	Cellular Component: ribosomal subunit	338	5	18.65	0.00063
	GO:0005739	Cellular Component: mitochondrion	1977	123	109.08	0.00204
	GO:0016586	Cellular Component: RSC complex	10	0	0.55	0.00617
	GO:0031966	Cellular Component: mitochondrial membrane	599	47	33.05	0.00633
	GO:0031968	Cellular Component: organelle outer membrane	191	20	10.54	0.00962
	GO:0031970	Cellular Component: organelle envelope lumen	59	6	3.26	0.01055
	GO:0005758	Cellular Component: mitochondrial intermembrane space	59	6	3.26	0.01055
	GO:0005945	Cellular Component: 6-phosphofructokinase complex	20	1	1.1	0.01121
	GO:0004553	Molecular Function: hydrolase activity, hydrolyzing O-glycosyl compounds	2354	195	134.58	2.8e-05
	GO:0030248	Molecular Function: cellulose binding	192	15	10.98	3.1e-05
	GO:0004096	Molecular Function: catalase activity	152	16	8.69	0.00032
	GO:0009044	Molecular Function: xylan 1,4-beta-xylosidase activity	19	6	1.09	0.00037
	GO:0003735	Molecular Function: structural constituent of ribosome	999	38	57.11	0.00162
	GO:0008483	Molecular Function: transaminase activity	279	14	15.95	0.00231
	GO:0070273	Molecular Function: phosphatidylinositol-4-phosphate binding	23	2	1.31	0.00348
	GO:0003824	Molecular Function: catalytic activity	33648	1977	1923.67	0.00722
	GO:0046564	Molecular Function: oxalate decarboxylase activity	10	2	0.57	0.00741
	GO:0031176	Molecular Function: endo-1,4-beta-xylanase activity	76	11	4.34	0.00764
E. sibiricus	GO:0006278	Biological Process: RNA-dependent DNA replication	957	11	36.82	< 1e-30
	GO:0055114	Biological Process: oxidation-reduction process	3500	174	134.65	4.5e-22
	GO:0015074	Biological Process: DNA integration	527	2	20.27	9.8e-22
	GO:0006543	Biological Process: glutamine catabolic process	19	2	0.73	4.7e-08
	GO:0070409	Biological Process: carbamoyl phosphate biosynthetic process	19	2	0.73	4.7e-08
	GO:0042144	Biological Process: vacuole fusion, non-autophagic	22	1	0.85	2.3e-07
	GO:0031505	Biological Process: fungal-type cell wall organization	46	3	1.77	3.6e-07
	GO:0006072	Biological Process: glycerol-3-phosphate metabolic process	40	2	1.54	2.7e-06
	GO:0006357	Biological Process: regulation of transcription from RNA polymerase II promoter	81	1	3.12	9e-06
	GO:0006099	Biological Process: tricarboxylic acid cycle	133	16	5.12	1.6e-05
	GO:0043332	Cellular Component: mating projection tip	26	1	0.96	1.3e-09
	GO:0005832	Cellular Component: chaperonin-containing T-complex	30	2	1.11	6.7e-09
	GO:0030687	Cellular Component: preribosome, large subunit precursor	24	0	0.89	1.2e-08
	GO:0000329	Cellular Component: fungal-type vacuole membrane	33	1	1.22	1.6e-07
	GO:0000324	Cellular Component: fungal-type vacuole	59	3	2.18	3.5e-06
	GO:0005741	Cellular Component: mitochondrial outer membrane	92	6	3.4	4.5e-06
	GO:0030479	Cellular Component: actin cortical patch	21	3	0.78	4.7e-06
	GO:0042645	Cellular Component: mitochondrial nucleoid	34	3	1.26	1.1e-05
	GO:0016023	Cellular Component: cytoplasmic membrane-bounded vesicle	4062	137	150.04	1.6e-05
	GO:0009277	Cellular Component: fungal-type cell wall	38	1	1.4	2.6e-05
	GO:0003964	Molecular Function: RNA-directed DNA polymerase activity	965	11	36.61	< 1e-30
	GO:0016491	Molecular Function: oxidoreductase activity	3491	175	132.45	5.3e-16
	GO:0003723	Molecular Function: RNA binding	2164	47	82.1	1.9e-11
	GO:0050660	Molecular Function: flavin adenine dinucleotide binding	334	9	12.67	2e-11
	GO:0000981	Molecular Function: sequence-specific DNA binding RNA polymerase II transcription factor activity	32	0	1.21	6.5e-10
	GO:0043531	Molecular Function: ADP binding	603	4	22.88	1.7e-08
	GO:0008812	Molecular Function: choline dehydrogenase activity	37	2	1.4	1.1e-07
	GO:0004190	Molecular Function: aspartic-type endopeptidase activity	372	7	14.11	3.9e-06
	GO:0004553	Molecular Function: hydrolase activity, hydrolyzing O-glycosyl compounds	739	23	28.04	3.9e-06
	GO:0004096	Molecular Function: catalase activity	70	2	2.66	5.3e-06
