# Supplementary material for: Elymus nutans genes for seed shattering and candidate gene-derived EST-SSR markers for germplasm evaluation
Source: BMC Plant Biol. 2019 Mar 13;19:102. doi: 10.1186/s12870-019-1691-4 (PMC6416926; doi:10.1186/s12870-019-1691-4)
Supplement: Supplementary file 3 — Table S2. Differentially expressed transcripts related to seed shattering found in abscission zone and non-abscission zone. (XLS 357 kb) [file 12870_2019_1691_MOESM3_ESM.xls]

## Sheet: E. nutans
Table S2 Differentially expressed transcripts related to seed shattering found in abscission zone and non-abscission zone
Gene	NAZ1	NAZ2	NAZ3	AZ1	AZ2	AZ3	FDR	log2FC	regulated	COG_class	COG_class_annotation	GO_annotation	KEGG_annotation	KOG_class	KOG_class_annotation	Pfam_annotation	Swissprot_annotation	nr_annotation
Transcription factor
Homeobox
c282645.graph_c0	0.8434	0.124982	1.05166	6.94896	4.68014	3.98742	8.20251e-05	-2.67362	down	--	--	--	--	[R]	General function prediction only	PHD-finger	Homeobox protein HOX1A GN=HOX1A OS=Zea mays (Maize) PE=2 SV=1	hypothetical protein DOTSEDRAFT_73191 [Dothistroma septosporum NZE10]
c285896.graph_c0	1.66517	3.36061	2.94876	17.5635	12.4201	13.2163	1.57672e-06	-2.09504	down	--	--	Molecular Function: binding (GO:0005488);;	--	[K]	Transcription	Homeobox KN domain;; Tc5 transposase DNA-binding domain;; Homeobox domain	BEL1-like homeodomain protein 3 GN=BLH3 OS=Arabidopsis thaliana (Mouse-ear cress) PE=1 SV=1	hypothetical protein AC579_124 [Pseudocercospora musae]
c284527.graph_c0	0.617006	0.792418	0.73542	8.23418	3.60613	4.92772	0.000415649	-2.627	down	--	--	--	--	[R]	General function prediction only	Homeobox domain	--	hypothetical protein SEPMUDRAFT_122411 [Sphaerulina musiva SO2202]
MYB
c262707.graph_c0	0.136482	0.328656	0.58563	2.62566	1.57256	2.20372	0.00320474	-2.29165	down	--	--	--	--	--	--	Helix-turn-helix domain;; Myb-like DNA-binding domain;; Myb-like DNA-binding domain	--	--	hypothetical protein TI39_contig443g00001 [Zymoseptoria brevis]
c287770.graph_c0	2.10745	1.33679	2.20557	11.5456	8.90952	15.0463	1.31888e-05	-2.34562	down	--	--	--	--	--	--	Myb-like DNA-binding domain	--	hypothetical protein AC578_1239, partial [Mycosphaerella eumusae]
c267469.graph_c0	0.518751	0.199869	0.890364	4.31559	2.80665	3.24235	0.00207599	-2.4032	down	[K]	Transcription	--	--	[K]	Transcription	Myb-like DNA-binding domain	--	hypothetical protein AC579_5096 [Pseudocercospora musae]
c262968.graph_c0	0.0533958	0.180012	0.0254574	0.916185	0.882728	1.22371	7.10616e-05	-3.1521	down	--	--	--	--	--	--	Myb-like DNA-binding domain;; Helix-turn-helix domain;; Myb-like DNA-binding domain;; Sigma-70, region 4	--	--
c285725.graph_c0	0.902835	0.652224	0.699468	4.04883	2.8268	3.87956	0.00359513	-1.93243	down	--	--	Molecular Function: DNA binding (GO:0003677);; Molecular Function: chromatin binding (GO:0003682);;	--	--	--	Myb-like DNA-binding domain;; Myb-like DNA-binding domain	--	hypothetical protein AC579_755 [Pseudocercospora musae]
c289319.graph_c0	0.594563	0.602839	1.07419	5.109	3.95049	3.91179	0.000159746	-2.20255	down	[KAD]	--	Molecular Function: DNA binding (GO:0003677);; Molecular Function: chromatin binding (GO:0003682);;	K09422|9e-20|ath:AT3G27785|MYB118	[K]	Transcription	Myb-like DNA-binding domain;; Myb-like DNA-binding domain	Transcription factor MYB44 GN=K8K14.2 OS=Arabidopsis thaliana (Mouse-ear cress) PE=2 SV=1	hypothetical protein FE78DRAFT_151406, partial [Acidomyces richmondensis]
c280003.graph_c0	2.79554	3.46791	5.6544	30.8328	18.588	18.5761	1.43923e-05	-2.19387	down	--	--	Molecular Function: DNA binding (GO:0003677);; Molecular Function: chromatin binding (GO:0003682);;	--	--	--	Myb-like DNA-binding domain;; Myb-like DNA-binding domain	--	hypothetical protein AC578_2901, partial [Mycosphaerella eumusae]
c284658.graph_c0	0.562152	0.46928	0.964856	5.22227	3.49205	3.86498	0.000137285	-2.34918	down	--	--	--	--	--	--	Myb-like DNA-binding domain;; Myb-like DNA-binding domain	--	hypothetical protein FE78DRAFT_75451 [Acidomyces richmondensis]
c292333.graph_c0	0.581169	0.489821	1.45468	13.447	6.04125	8.24877	6.21195e-05	-3.15841	down	--	--	Molecular Function: DNA binding (GO:0003677);; Molecular Function: chromatin binding (GO:0003682);;	--	--	--	Myb-like DNA-binding domain;; Myb-like DNA-binding domain	--	hypothetical protein SEPMUDRAFT_140497 [Sphaerulina musiva SO2202]
c275732.graph_c0	10.8372	14.814	26.4218	62.3538	41.9367	56.6491	0.000535658	-1.31601	down	--	--	Molecular Function: DNA binding (GO:0003677);; Molecular Function: chromatin binding (GO:0003682);;	--	--	--	Myb-like DNA-binding domain;; Myb-like DNA-binding domain	--	hypothetical protein TI39_contig313g00010 [Zymoseptoria brevis]
c282299.graph_c1	3.56035	4.89916	8.12355	38.7431	23.8239	27.5517	5.59069e-05	-2.12506	down	--	--	Molecular Function: DNA binding (GO:0003677);; Molecular Function: chromatin binding (GO:0003682);;	--	--	--	Myb-like DNA-binding domain;; Myb-like DNA-binding domain	--	hypothetical protein TI39_contig313g00010 [Zymoseptoria brevis]
c268397.graph_c0	0	0	0.173825	1.64293	1.21764	1.2027	2.61634e-05	-4.30748	down	--	--	Molecular Function: DNA binding (GO:0003677);; Molecular Function: chromatin binding (GO:0003682);;	--	--	--	Myb-like DNA-binding domain;; Myb-like DNA-binding domain	--	hypothetical protein AC578_2901, partial [Mycosphaerella eumusae]
c282860.graph_c0	0.242389	0.20429	0.202235	1.32331	0.880351	1.45188	0.00304154	-2.16906	down	--	--	--	--	[K]	Transcription	Myb-like DNA-binding domain;; Myb-like DNA-binding domain;; Alcohol dehydrogenase transcription factor Myb/SANT-like	Transcription factor MYB44 GN=K8K14.2 OS=Arabidopsis thaliana (Mouse-ear cress) PE=2 SV=1	hypothetical protein TI39_contig443g00001 [Zymoseptoria brevis]
c272648.graph_c0	0	0.198094	0.45757	1.85348	0.927242	0.999773	0.0057024	-2.21618	down	--	--	--	--	--	--	Myb-like DNA-binding domain;; Myb-like DNA-binding domain;; GcrA cell cycle regulator;; Sigma-70, region 4;; Transposase;; Helix-turn-helix domain;; Homeodomain-like domain	Transcription factor MYB98 GN=MYB98 OS=Arabidopsis thaliana (Mouse-ear cress) PE=2 SV=1	putative myb dna-binding domain protein [Phaeomoniella chlamydospora]
bZIP																		bystin [Alternaria alternata]
c284292.graph_c1	37.1603	34.958	32.4348	14.322	27.4169	12.4265	0.000214586	1.27278	up	--	--	--	--	[W]	Extracellular structures	Bystin;; Domain of unknown function (DUF427)	--	hypothetical protein AC579_6423 [Pseudocercospora musae]
c290950.graph_c0	1.57113	1.49203	2.36324	8.33018	6.14143	6.68501	0.00061395	-1.6487	down	--	--	--	--	--	--	bZIP Maf transcription factor;; bZIP transcription factor;; Basic region leucine zipper	--	hypothetical protein AC579_5412 [Pseudocercospora musae]
c286735.graph_c0	0.524815	0.561682	1.11206	5.03308	3.21338	2.24758	0.00415998	-1.94227	down	--	--	--	--	--	--	bZIP transcription factor	--	hypothetical protein DOTSEDRAFT_68942 [Dothistroma septosporum NZE10]
c284231.graph_c1	1.62954	2.55622	3.95115	19.899	9.143	10.0881	0.00838653	-1.94095	down	--	--	Molecular Function: transcription factor activity, sequence-specific DNA binding (GO:0003700);; Biological Process: regulation of transcription, DNA-templated (GO:0006355);; Molecular Function: sequence-specific DNA binding (GO:0043565);;	--	--	--	bZIP transcription factor	--	hypothetical protein FE78DRAFT_82347 [Acidomyces richmondensis]
c284714.graph_c0	2.2831	1.35829	3.77775	16.2004	10.0246	13.9203	9.18293e-05	-2.1403	down	--	--	--	--	--	--	bZIP transcription factor	--	hypothetical protein MYCFIDRAFT_201498 [Pseudocercospora fijiensis CIRAD86]
c289395.graph_c0	4.42893	5.5517	8.09916	38.107	20.7284	26.3549	7.86789e-05	-1.91437	down	--	--	--	--	--	--	bZIP transcription factor	--	--
c258244.graph_c0	22.8187	17.5836	36.5057	82.5907	50.9964	73.3588	0.00247198	-1.12332	down	--	--	--	--	--	--	bZIP transcription factor;; Basic region leucine zipper	--	hypothetical protein DOTSEDRAFT_30380 [Dothistroma septosporum NZE10]
c282515.graph_c1	36.9897	46.1354	62.0633	188.63	138.444	130.666	6.89946e-06	-1.3336	down	--	--	--	--	[K]	Transcription	bZIP transcription factor;; Basic region leucine zipper	--	--
c235755.graph_c0	16.1838	9.21972	9.60735	34.314	25.4266	34.7675	0.00784699	-1.11424	down	--	--	--	--	--	--	bZIP transcription factor;; Basic region leucine zipper	--	--
c260654.graph_c0	25.2631	28.0303	36.9724	265.871	206.179	286.739	6.10424e-21	-2.7525	down	--	--	--	--	--	--	bZIP transcription factor;; Basic region leucine zipper	--	hypothetical protein SEPMUDRAFT_123800 [Sphaerulina musiva SO2202]
c200747.graph_c0	5.71796	5.8875	10.8105	35.5229	18.7673	37.7416	0.00178579	-1.72851	down	--	--	--	--	[K]	Transcription	bZIP transcription factor;; Basic region leucine zipper;; bZIP Maf transcription factor	--
Fungal specific transcription factor domain																		hypothetical protein Z518_07364 [Rhinocladiella mackenziei CBS 650.93]
c249206.graph_c0	0.395485	0.152376	0.414819	1.64506	0.990617	1.89513	0.00874465	-1.94184	down	--	--	--	--	--	--	Fungal specific transcription factor domain	--	hypothetical protein FE78DRAFT_94428 [Acidomyces richmondensis]
c287428.graph_c0	0.167181	0.225445	0.446355	2.85116	1.74203	2.22919	0.00010343	-2.71379	down	--	--	Molecular Function: binding (GO:0005488);;	--	--	--	Fungal specific transcription factor domain	--	hypothetical protein NECHADRAFT_34199 [Nectria haematococca mpVI 77-13-4]
c241218.graph_c0	0.0595347	0.0573451	0.397378	2.04303	1.31229	1.24037	0.000693584	-2.88698	down	--	--	--	--	--	--	Fungal specific transcription factor domain	--	hypothetical protein SEPMUDRAFT_67121 [Sphaerulina musiva SO2202]
c265319.graph_c0	0.132002	0.286081	0.314671	1.30405	0.859665	1.6501	0.00524873	-2.04934	down	--	--	--	--	--	--	Fungal specific transcription factor domain	--	hypothetical protein FE78DRAFT_145794 [Acidomyces richmondensis]
c289587.graph_c0	2.51383	4.27302	5.3228	16.5305	9.81541	10.8214	0.00572458	-1.28796	down	--	--	Molecular Function: DNA binding (GO:0003677);; Cellular Component: nucleus (GO:0005634);; Biological Process: transcription, DNA-templated (GO:0006351);; Molecular Function: zinc ion binding (GO:0008270);;	--	--	--	Fungal specific transcription factor domain	--	hypothetical protein AC578_2162 [Mycosphaerella eumusae]
c290201.graph_c0	0.87496	1.02021	1.47101	12.3551	5.16759	8.94671	0.000205886	-2.65245	down	--	--	--	--	--	--	Fungal specific transcription factor domain	--	hypothetical protein M433DRAFT_378196 [Acidomyces richmondensis BFW]
c289932.graph_c0	1.42496	2.04589	4.25571	15.4333	10.4519	11.0911	2.01788e-05	-1.95039	down	--	--	Molecular Function: nucleic acid binding (GO:0003676);; Molecular Function: metal ion binding (GO:0046872);;	--	--	--	Fungal specific transcription factor domain	--	hypothetical protein SEPMUDRAFT_151177 [Sphaerulina musiva SO2202]
c247903.graph_c0	0.0819234	0.315642	0.156234	3.06692	1.55954	1.36546	0.00112404	-3.05883	down	--	--	--	--	--	--	Fungal specific transcription factor domain	--	hypothetical protein AO1008_01643 [Aspergillus oryzae 100-8]
c253505.graph_c0	0.0539787	0	0.102941	1.51558	1.08165	1.68692	8.37631e-06	-4.51697	down	--	--	--	--	--	--	Fungal specific transcription factor domain	--	hypothetical protein SEPMUDRAFT_123488 [Sphaerulina musiva SO2202]
c284903.graph_c0	0.67127	1.23438	1.16378	5.90173	3.72966	5.40348	0.00192141	-1.95438	down	--	--	Biological Process: transcription, DNA-templated (GO:0006351);;	--	--	--	Fungal specific transcription factor domain	--	Zn(2)-C6 fungal-type DNA-binding domain protein [Aschersonia aleyrodis RCEF 2490]
c282522.graph_c0	0.955943	1.38118	1.266	6.90337	3.77792	8.57514	0.00140541	-2.08412	down	--	--	Biological Process: transcription, DNA-templated (GO:0006351);;	--	--	--	Fungal specific transcription factor domain	--	hypothetical protein AC578_2162 [Mycosphaerella eumusae]
c290858.graph_c0	1.15352	1.62961	2.78646	7.41719	4.50739	5.18709	0.00724761	-1.30306	down	--	--	--	--	--	--	Fungal specific transcription factor domain	--	hypothetical protein AC578_9887 [Mycosphaerella eumusae]
c280820.graph_c0	1.5837	2.18511	2.57126	15.2671	7.67642	10.5674	0.000140435	-2.07141	down	--	--	Molecular Function: RNA polymerase II transcription factor activity, sequence-specific DNA binding (GO:0000981);; Molecular Function: DNA binding (GO:0003677);; Cellular Component: nucleus (GO:0005634);; Biological Process: regulation of transcription from RNA polymerase II promoter (GO:0006357);; Molecular Function: zinc ion binding (GO:0008270);;	--	--	--	Fungal specific transcription factor domain	--	hypothetical protein AC578_8309 [Mycosphaerella eumusae]
c282216.graph_c0	0.485323	0.194781	0.192822	1.85052	1.29669	0.969008	0.00944543	-1.91786	down	--	--	--	--	--	--	Fungal specific transcription factor domain	--	hypothetical protein BAUCODRAFT_25369 [Baudoinia panamericana UAMH 10762]
c256573.graph_c0	0.194917	0.262847	0.520407	1.2567	1.4061	1.86804	0.00953715	-1.90965	down	--	--	--	--	--	--	Fungal specific transcription factor domain	--	hypothetical protein CC77DRAFT_927979 [Alternaria alternata]
c269160.graph_c0	10.8155	11.013	9.20366	5.29273	6.62929	6.30556	0.00461887	1.09644	up	--	--	Molecular Function: RNA polymerase II transcription factor activity, sequence-specific DNA binding (GO:0000981);; Molecular Function: DNA binding (GO:0003677);; Cellular Component: nucleus (GO:0005634);; Biological Process: regulation of transcription from RNA polymerase II promoter (GO:0006357);; Molecular Function: zinc ion binding (GO:0008270);;	--	--	--	Fungal specific transcription factor domain	--	hypothetical protein BAUCODRAFT_36555 [Baudoinia panamericana UAMH 10762]
c271407.graph_c0	0.0324193	0.156135	0.216391	1.92164	1.59161	1.14824	3.88666e-05	-3.19572	down	--	--	--	--	--	--	Fungal specific transcription factor domain	--	hypothetical protein M433DRAFT_545614 [Acidomyces richmondensis BFW]
c278996.graph_c0	0.487928	1.00711	1.59516	8.62574	6.00609	7.76947	5.54778e-05	-2.53952	down	--	--	--	--	--	--	Fungal specific transcription factor domain	--	hypothetical protein DOTSEDRAFT_71601 [Dothistroma septosporum NZE10]
c271901.graph_c0	0.372869	0.089789	0	1.26018	0.933969	1.45659	0.00104156	-2.66103	down	--	--	Molecular Function: binding (GO:0005488);; Biological Process: transcription, DNA-templated (GO:0006351);; Biological Process: positive regulation of secondary metabolite biosynthetic process (GO:1900378);; Biological Process: positive regulation of kojic acid biosynthetic process (GO:1900396);;	--	--	--	Fungal specific transcription factor domain	--	hypothetical protein TI39_contig312g00011 [Zymoseptoria brevis]
c285654.graph_c0	1.27455	1.22768	2.73448	15.1759	9.44984	11.0201	1.33107e-05	-2.462	down	--	--	--	--	[I]	Lipid transport and metabolism	Fungal specific transcription factor domain	Delta(8)-fatty-acid desaturase GN=sld1 OS=Borago officinalis (Bourrache) PE=1 SV=1	hypothetical protein A1O3_00462 [Capronia epimyces CBS 606.96]
c262842.graph_c0	0.130186	0.125398	0.331032	1.48919	0.8261	0.94932	0.0067775	-2.1753	down	--	--	--	--	--	--	Fungal specific transcription factor domain	--	hypothetical protein M438DRAFT_242381, partial [Aureobasidium pullulans EXF-150]
c282674.graph_c1	0.792844	0.522521	1.03453	3.16774	3.17748	2.82551	0.00994726	-1.66164	down	--	--	--	--	--	--	Fungal specific transcription factor domain	--	hypothetical protein DOTSEDRAFT_74979 [Dothistroma septosporum NZE10]
c289918.graph_c0	0.0786561	0.22729	0.187503	1.34961	0.985095	1.10616	0.000413904	-2.45419	down	--	--	Molecular Function: binding (GO:0005488);; Biological Process: transcription, DNA-templated (GO:0006351);;	--	--	--	Fungal specific transcription factor domain	--	hypothetical protein BAUCODRAFT_39053 [Baudoinia panamericana UAMH 10762]
c284419.graph_c0	2.47093	3.30564	3.27239	28.8358	16.5046	20.3061	1.26456e-05	-2.52352	down	--	--	Biological Process: regulation of transcription, DNA-templated (GO:0006355);; Biological Process: transcription from RNA polymerase II promoter (GO:0006366);; Molecular Function: metal ion binding (GO:0046872);;	--	--	--	Fungal specific transcription factor domain	--	C6 finger domain protein [Zymoseptoria brevis]
c277330.graph_c0	0.0986682	0.380158	0.376334	2.15471	2.76803	3.39188	0.000379808	-2.9467	down	--	--	--	--	--	--	Fungal specific transcription factor domain	--	hypothetical protein AC579_5444 [Pseudocercospora musae]
c291024.graph_c0	1.08794	1.07175	2.59347	6.73668	4.48402	5.04846	0.00480763	-1.47347	down	--	--	Biological Process: regulation of transcription, DNA-templated (GO:0006355);; Biological Process: transcription from RNA polymerase II promoter (GO:0006366);; Molecular Function: metal ion binding (GO:0046872);;	--	--	--	Fungal specific transcription factor domain	--	hypothetical protein PV06_01745 [Exophiala oligosperma]
c287576.graph_c0	1.23181	1.2563	2.90188	8.51461	4.86413	8.98238	0.00405239	-1.7515	down	--	--	Biological Process: transcription, DNA-templated (GO:0006351);;	--	--	--	Fungal specific transcription factor domain	--	hypothetical protein BAUCODRAFT_78015 [Baudoinia panamericana UAMH 10762]
c290400.graph_c0	1.33249	2.01691	2.17814	15.8361	9.34543	11.997	5.07014e-05	-2.4168	down	--	--	Biological Process: transcription, DNA-templated (GO:0006351);;	--	--	--	Fungal specific transcription factor domain	--	hypothetical protein BAUCODRAFT_384024 [Baudoinia panamericana UAMH 10762]
c247559.graph_c0	0.158302	0.0914881	0.0905678	1.64618	1.61779	1.94589	4.47027e-06	-3.61891	down	--	--	--	--	--	--	Fungal specific transcription factor domain	--	hypothetical protein BAUCODRAFT_384024 [Baudoinia panamericana UAMH 10762]
c291391.graph_c0	2.27988	2.86795	5.30507	18.2414	17.2002	23.6258	2.44514e-09	-2.19262	down	--	--	Molecular Function: binding (GO:0005488);; Biological Process: transcription, DNA-templated (GO:0006351);;	--	--	--	Fungal specific transcription factor domain	--	hypothetical protein FE78DRAFT_77885 [Acidomyces richmondensis]
c276490.graph_c0	0.578858	0.464641	1.01193	5.16678	2.41655	3.31654	0.00137415	-2.09918	down	--	--	--	--	--	--	Fungal specific transcription factor domain	--	hypothetical protein AC578_2602 [Mycosphaerella eumusae]
c289736.graph_c0	1.15968	1.62079	2.25495	9.12738	4.89825	4.8796	0.00637922	-1.58206	down	--	--	Molecular Function: nucleic acid binding (GO:0003676);; Molecular Function: metal ion binding (GO:0046872);;	--	--	--	Fungal specific transcription factor domain	--	hypothetical protein FE78DRAFT_374790 [Acidomyces richmondensis]
c290252.graph_c1	0.567954	0.96541	1.40169	8.02542	4.05028	5.25522	0.000148029	-2.23689	down	--	--	Biological Process: transcription, DNA-templated (GO:0006351);; Molecular Function: metal ion binding (GO:0046872);;	--	--	--	Fungal specific transcription factor domain	--	hypothetical protein AYO21_01322 [Fonsecaea monophora]
c244045.graph_c0	0.263945	0.145279	0.0719088	2.19581	1.92673	1.84614	1.64421e-05	-3.30149	down	--	--	--	--	--	--	Fungal specific transcription factor domain	--	hypothetical protein DOTSEDRAFT_71554 [Dothistroma septosporum NZE10]
c263048.graph_c0	0.802964	2.03905	2.57538	8.27412	5.4853	8.28858	0.00481658	-1.69698	down	--	--	--	--	--	--	Fungal specific transcription factor domain	--	Blue (type 1) copper domain [Penicillium camemberti]
c271853.graph_c0	0.250573	0.120679	0.676967	2.128	1.79923	2.9583	0.000703297	-2.4438	down	--	--	Molecular Function: binding (GO:0005488);;	--	[R]	General function prediction only	Fungal specific transcription factor domain	--	hypothetical protein BAUCODRAFT_50852, partial [Baudoinia panamericana UAMH 10762]
c268072.graph_c0	0.0674977	0.130031	0.514891	2.52687	1.62307	1.89847	0.000656638	-2.79996	down	--	--	--	--	--	--	Fungal specific transcription factor domain	--	hypothetical protein SEPMUDRAFT_151177 [Sphaerulina musiva SO2202]
c263707.graph_c0	0.178508	0.206331	0.272341	1.93056	1.3235	1.04135	0.0013567	-2.38325	down	--	--	--	--	--	--	Fungal specific transcription factor domain	--	hypothetical protein MPH_01580 [Macrophomina phaseolina MS6]
c230952.graph_c0	0	0.258039	0.766332	3.06439	2.41567	2.23254	0.00252819	-2.61709	down	--	--	Biological Process: transcription, DNA-templated (GO:0006351);;	--	--	--	Fungal specific transcription factor domain	--	hypothetical protein AC578_3192 [Mycosphaerella eumusae]
c280774.graph_c0	0.0476501	0.137693	0.590668	2.13071	1.81419	2.28335	0.000385301	-2.72591	down	--	--	Molecular Function: binding (GO:0005488);; Biological Process: transcription, DNA-templated (GO:0006351);;	--	--	--	Fungal specific transcription factor domain	--	hypothetical protein DOTSEDRAFT_70728 [Dothistroma septosporum NZE10]
c285698.graph_c0	1.56369	1.90254	2.27578	9.84206	4.94747	7.37301	0.00818513	-1.62029	down	--	--	Molecular Function: RNA polymerase II transcription factor activity, sequence-specific DNA binding (GO:0000981);; Molecular Function: DNA binding (GO:0003677);; Cellular Component: nucleus (GO:0005634);; Biological Process: regulation of transcription from RNA polymerase II promoter (GO:0006357);; Molecular Function: zinc ion binding (GO:0008270);;	--	--	--	Fungal specific transcription factor domain	--	hypothetical protein SEPMUDRAFT_150506 [Sphaerulina musiva SO2202]
c274340.graph_c0	0.460926	0.554967	0.659262	2.63624	4.27177	3.84124	0.00229532	-2.36408	down	--	--	Molecular Function: binding (GO:0005488);; Biological Process: transcription, DNA-templated (GO:0006351);;	--	--	--	Fungal specific transcription factor domain	--	hypothetical protein MYCGRDRAFT_100243 [Zymoseptoria tritici IPO323]
c272792.graph_c0	0.150817	0.116216	0.460189	2.44662	1.08797	1.25687	0.00456802	-2.42843	down	--	--	Biological Process: transcription, DNA-templated (GO:0006351);;	--	--	--	Fungal specific transcription factor domain	--	hypothetical protein OIDMADRAFT_173803 [Oidiodendron maius Zn]
c268184.graph_c0	0.373698	0.205688	0.967192	3.77506	1.76511	3.39237	0.00153335	-2.24787	down	[H]	Coenzyme transport and metabolism	Molecular Function: binding (GO:0005488);; Biological Process: transcription, DNA-templated (GO:0006351);;	--	[FH]	--	Fungal specific transcription factor domain;; ArgK protein;; Torsin;; Zeta toxin	--	hypothetical protein FOWG_10094 [Fusarium oxysporum f. sp. lycopersici MN25]
c276308.graph_c1	0.304787	1.13761	1.12617	5.11079	4.1989	3.45284	0.000884874	-1.97027	down	[R]	General function prediction only	--	--	[R]	General function prediction only	Fungal specific transcription factor domain;; C2H2-type zinc finger	--	hypothetical protein FE78DRAFT_120477, partial [Acidomyces richmondensis]
c283007.graph_c0	0.131409	0.295345	0.668284	4.73729	2.06271	3.12569	0.000167405	-2.87091	down	[R]	General function prediction only	--	--	[R]	General function prediction only	Fungal specific transcription factor domain;; C2H2-type zinc finger;; Zinc finger, C2H2 type	--	hypothetical protein FE78DRAFT_213067 [Acidomyces richmondensis]
c287049.graph_c0	0.517484	0.325078	1.13705	7.01912	4.01259	5.22666	6.8783e-07	-2.74712	down	--	--	--	--	--	--	Fungal specific transcription factor domain;; Fungal Zn(2)-Cys(6) binuclear cluster domain	--	hypothetical protein BAUCODRAFT_144502 [Baudoinia panamericana UAMH 10762]
c284004.graph_c0	0	0.143485	0.284083	2.1687	1.10445	1.05521	0.000486524	-3.0203	down	--	--	Biological Process: regulation of transcription, DNA-templated (GO:0006355);; Biological Process: transcription from RNA polymerase II promoter (GO:0006366);; Molecular Function: metal ion binding (GO:0046872);;	--	--	--	Fungal specific transcription factor domain;; Fungal Zn(2)-Cys(6) binuclear cluster domain	--	hypothetical protein M433DRAFT_62257 [Acidomyces richmondensis BFW]
c289363.graph_c0	6.03149	4.73381	8.30734	29.5798	14.8467	23.8913	0.00163206	-1.52901	down	--	--	Biological Process: regulation of transcription, DNA-templated (GO:0006355);; Biological Process: transcription from RNA polymerase II promoter (GO:0006366);; Molecular Function: metal ion binding (GO:0046872);;	--	--	--	Fungal specific transcription factor domain;; Fungal Zn(2)-Cys(6) binuclear cluster domain	--	hypothetical protein BAUCODRAFT_39381 [Baudoinia panamericana UAMH 10762]
c288851.graph_c0	1.32682	0.798767	1.42332	14.3151	9.20595	13.5453	1.41492e-09	-3.07764	down	--	--	Biological Process: regulation of transcription, DNA-templated (GO:0006355);; Biological Process: transcription from RNA polymerase II promoter (GO:0006366);;	--	--	--	Fungal specific transcription factor domain;; Fungal Zn(2)-Cys(6) binuclear cluster domain	--	hypothetical protein VFPPC_16933 [Pochonia chlamydosporia 170]
c278133.graph_c0	0.430012	0.138066	0.546709	3.57736	1.90288	2.94901	0.00010546	-2.63109	down	--	--	--	--	--	--	Fungal specific transcription factor domain;; Fungal Zn(2)-Cys(6) binuclear cluster domain	--	hypothetical protein M438DRAFT_168846 [Aureobasidium pullulans EXF-150]
c277049.graph_c0	0.237145	0.0978958	0.161518	2.46607	2.10447	1.94101	5.6908e-06	-3.40695	down	--	--	--	--	--	--	Fungal specific transcription factor domain;; Fungal Zn(2)-Cys(6) binuclear cluster domain	--	hypothetical protein M438DRAFT_378437 [Aureobasidium pullulans EXF-150]
c281276.graph_c1	0.44907	0.514946	1.12149	5.73729	3.25668	3.85382	2.81418e-05	-2.31558	down	--	--	--	--	--	--	Fungal specific transcription factor domain;; Fungal Zn(2)-Cys(6) binuclear cluster domain	--	similar to transcription factor Cys6 [Botrytis cinerea T4]
c275974.graph_c0	0	0.124556	0.246606	2.19636	0.863737	1.48177	0.000382873	-3.29522	down	--	--	--	--	--	--	Fungal specific transcription factor domain;; Fungal Zn(2)-Cys(6) binuclear cluster domain	--	hypothetical protein DOTSEDRAFT_67939 [Dothistroma septosporum NZE10]
c287261.graph_c0	0.32617	0.549805	1.0108	6.04878	3.40415	2.54833	0.00289872	-2.35067	down	--	--	Molecular Function: binding (GO:0005488);; Biological Process: transcription, DNA-templated (GO:0006351);; Biological Process: regulation of cellular metabolic process (GO:0031323);; Biological Process: regulation of macromolecule metabolic process (GO:0060255);; Biological Process: regulation of primary metabolic process (GO:0080090);;	--	--	--	Fungal specific transcription factor domain;; Fungal Zn(2)-Cys(6) binuclear cluster domain	--	hypothetical protein IQ07DRAFT_546298 [Pyrenochaeta sp. DS3sAY3a]
c281163.graph_c0	0.0964354	0.185778	0.482761	1.78003	0.942056	1.25573	0.00304718	-2.07634	down	--	--	Biological Process: transcription, DNA-templated (GO:0006351);;	--	--	--	Fungal specific transcription factor domain;; Fungal Zn(2)-Cys(6) binuclear cluster domain	--	hypothetical protein FE78DRAFT_77801 [Acidomyces richmondensis]
c288053.graph_c0	2.90228	2.79554	3.53288	13.6777	8.72361	9.00574	0.00715811	-1.44266	down	--	--	--	--	--	--	Fungal specific transcription factor domain;; Fungal Zn(2)-Cys(6) binuclear cluster domain	--	hypothetical protein SEPMUDRAFT_94472 [Sphaerulina musiva SO2202]
c273646.graph_c0	0.130306	0.209189	0.165668	1.94224	1.26205	1.85514	0.000145733	-2.98234	down	--	--	--	--	--	--	Fungal specific transcription factor domain;; Fungal Zn(2)-Cys(6) binuclear cluster domain	--	hypothetical protein MYCGRDRAFT_37261 [Zymoseptoria tritici IPO323]
c279923.graph_c0	0.652603	1.69239	2.68059	11.9023	7.69543	8.41941	8.87843e-05	-2.15736	down	--	--	Molecular Function: binding (GO:0005488);; Biological Process: transcription, DNA-templated (GO:0006351);;	--	--	--	Fungal specific transcription factor domain;; Fungal Zn(2)-Cys(6) binuclear cluster domain	--	hypothetical protein PMG11_10470 [Penicillium brasilianum]
c279800.graph_c0	0.108861	0.1468	0.311408	2.4905	1.13434	1.24743	0.00111757	-2.79044	down	--	--	Biological Process: transcription, DNA-templated (GO:0006351);;	--	--	--	Fungal specific transcription factor domain;; Fungal Zn(2)-Cys(6) binuclear cluster domain	--	C6 transcription factor like protein [Zymoseptoria brevis]
c290890.graph_c0	3.38529	3.58393	6.01976	16.4601	9.44206	13.28	0.00403788	-1.27851	down	--	--	Molecular Function: RNA polymerase II transcription factor activity, sequence-specific DNA binding (GO:0000981);; Molecular Function: DNA binding (GO:0003677);; Cellular Component: nucleus (GO:0005634);; Biological Process: regulation of transcription from RNA polymerase II promoter (GO:0006357);; Molecular Function: zinc ion binding (GO:0008270);;	--	--	--	Fungal specific transcription factor domain;; Fungal Zn(2)-Cys(6) binuclear cluster domain	--	hypothetical protein AUEXF2481DRAFT_445436 [Aureobasidium subglaciale EXF-2481]
c282441.graph_c0	0.125176	0.301432	0.32824	2.37562	1.66178	1.49958	0.000294626	-2.53773	down	--	--	--	--	--	--	Fungal specific transcription factor domain;; Fungal Zn(2)-Cys(6) binuclear cluster domain	--	C6 transcription factor [Aspergillus niger]
c284970.graph_c0	0.542069	1.04427	1.43578	8.45546	3.98283	9.34863	0.000559013	-2.52654	down	--	--	--	--	--	--	Fungal specific transcription factor domain;; Fungal Zn(2)-Cys(6) binuclear cluster domain	--	hypothetical protein FE78DRAFT_84538 [Acidomyces richmondensis]
c284048.graph_c0	1.11577	2.11961	3.04399	20.1761	10.4028	12.0106	9.94829e-05	-2.43505	down	--	--	Biological Process: regulation of transcription, DNA-templated (GO:0006355);; Biological Process: transcription from RNA polymerase II promoter (GO:0006366);; Molecular Function: hydrolase activity (GO:0016787);; Molecular Function: metal ion binding (GO:0046872);;	--	--	--	Fungal specific transcription factor domain;; Fungal Zn(2)-Cys(6) binuclear cluster domain	--	hypothetical protein FE78DRAFT_27402 [Acidomyces richmondensis]
c287693.graph_c0	5.76222	9.01144	10.9889	39.2182	22.3797	29.7095	0.000294626	-1.49639	down	--	--	--	--	--	--	Fungal specific transcription factor domain;; Fungal Zn(2)-Cys(6) binuclear cluster domain	--	hypothetical protein FE78DRAFT_27402 [Acidomyces richmondensis]
c289176.graph_c0	6.64883	9.02619	14.2541	80.9277	40.2828	50.9006	0.000236595	-2.2028	down	--	--	--	--	--	--	Fungal specific transcription factor domain;; Fungal Zn(2)-Cys(6) binuclear cluster domain	--	hypothetical protein AC579_8661 [Pseudocercospora musae]
c290098.graph_c0	0.439486	1.05831	1.44054	4.77017	2.42183	4.09177	0.00426347	-1.61403	down	--	--	Molecular Function: binding (GO:0005488);; Biological Process: transcription, DNA-templated (GO:0006351);;	--	--	--	Fungal specific transcription factor domain;; Fungal Zn(2)-Cys(6) binuclear cluster domain	--	hypothetical protein CGLO_00964 [Colletotrichum gloeosporioides Cg-14]
c274919.graph_c0	0.354234	0.379118	0.525426	3.76554	2.28724	3.40311	0.000104016	-2.58958	down	--	--	--	--	--	--	Fungal specific transcription factor domain;; Fungal Zn(2)-Cys(6) binuclear cluster domain	--	hypothetical protein ASPCAL14558 [Aspergillus calidoustus]
c280615.graph_c0	1.18623	1.01565	1.94803	11.3762	10.1684	10.0231	8.02614e-06	-2.62144	down	[GEPR]	--	Biological Process: transcription, DNA-templated (GO:0006351);;	--	[G]	Carbohydrate transport and metabolism	Fungal specific transcription factor domain;; Fungal Zn(2)-Cys(6) binuclear cluster domain	--	hypothetical protein FE78DRAFT_28372 [Acidomyces richmondensis]
c288804.graph_c0	0.348592	0.490743	0.946046	7.33368	3.30457	4.52522	0.000169823	-2.77178	down	--	--	Molecular Function: binding (GO:0005488);; Biological Process: transcription, DNA-templated (GO:0006351);;	--	--	--	Fungal specific transcription factor domain;; Fungal Zn(2)-Cys(6) binuclear cluster domain	--	hypothetical protein TRIVIDRAFT_47105 [Trichoderma virens Gv29-8]
c275032.graph_c0	0	0.114833	0.284196	1.70465	1.40351	1.11772	6.56254e-05	-3.10101	down	--	--	Biological Process: transcription, DNA-templated (GO:0006351);;	--	--	--	Fungal specific transcription factor domain;; Fungal Zn(2)-Cys(6) binuclear cluster domain	--	hypothetical protein FE78DRAFT_143835 [Acidomyces richmondensis]
c284472.graph_c0	0.507618	0.419099	0.691473	10.4066	8.57347	9.21614	9.92353e-09	-3.81233	down	--	--	Biological Process: regulation of transcription, DNA-templated (GO:0006355);; Biological Process: transcription from RNA polymerase II promoter (GO:0006366);; Molecular Function: metal ion binding (GO:0046872);;	--	--	--	Fungal specific transcription factor domain;; Fungal Zn(2)-Cys(6) binuclear cluster domain	--	Zn(2)-C6 fungal-type DNA-binding domain protein [Aschersonia aleyrodis RCEF 2490]
c273853.graph_c0	0.149197	0.323347	0.284529	1.78422	1.45747	0.81596	0.00473245	-2.07671	down	--	--	--	--	--	--	Fungal specific transcription factor domain;; Fungal Zn(2)-Cys(6) binuclear cluster domain	--	C6 transcription factor-like protein [Dothistroma septosporum NZE10]
c288820.graph_c0	0.484108	0.777173	1.25661	6.48858	3.53001	4.34261	8.05917e-05	-2.1919	down	--	--	Molecular Function: binding (GO:0005488);; Biological Process: transcription, DNA-templated (GO:0006351);;	--	--	--	Fungal specific transcription factor domain;; Fungal Zn(2)-Cys(6) binuclear cluster domain	--	hypothetical protein BAUCODRAFT_42445, partial [Baudoinia panamericana UAMH 10762]
c296917.graph_c0	0.114172	0.109973	0.108867	0.910242	0.800741	1.18935	0.000760614	-2.79842	down	--	--	--	--	--	--	Fungal specific transcription factor domain;; Fungal Zn(2)-Cys(6) binuclear cluster domain	--	C6 zinc finger domain protein [Zymoseptoria brevis]
c273949.graph_c0	0.351307	0.211492	0.628093	3.19658	2.41988	2.65323	0.000350567	-2.50278	down	--	--	--	--	--	--	Fungal specific transcription factor domain;; Fungal Zn(2)-Cys(6) binuclear cluster domain	--	hypothetical protein DOTSEDRAFT_161080 [Dothistroma septosporum NZE10]
c289518.graph_c1	1.14159	1.23705	2.58529	16.0264	11.2234	14.4935	1.3642e-06	-2.76683	down	--	--	Biological Process: regulation of transcription, DNA-templated (GO:0006355);; Biological Process: transcription from RNA polymerase II promoter (GO:0006366);;	--	--	--	Fungal specific transcription factor domain;; Fungal Zn(2)-Cys(6) binuclear cluster domain	--	hypothetical protein AC579_6704 [Pseudocercospora musae]
c288266.graph_c0	0.839734	1.10298	1.60143	7.75331	5.04811	5.83177	6.88399e-05	-2.07358	down	--	--	Biological Process: regulation of transcription, DNA-templated (GO:0006355);; Biological Process: transcription from RNA polymerase II promoter (GO:0006366);;	--	--	--	Fungal specific transcription factor domain;; Fungal Zn(2)-Cys(6) binuclear cluster domain	--	hypothetical protein FE78DRAFT_77138 [Acidomyces richmondensis]
c288803.graph_c2	0.252948	1.11381	1.48162	7.28998	3.33086	4.40422	0.00332604	-2.0647	down	--	--	Molecular Function: binding (GO:0005488);; Biological Process: transcription, DNA-templated (GO:0006351);;	--	--	--	Fungal specific transcription factor domain;; Fungal Zn(2)-Cys(6) binuclear cluster domain	--	hypothetical protein AC578_7187 [Mycosphaerella eumusae]
c281214.graph_c0	0	0.299049	0.19736	1.82951	1.03688	1.18587	0.00104205	-2.6561	down	--	--	Biological Process: regulation of transcription, DNA-templated (GO:0006355);; Biological Process: transcription from RNA polymerase II promoter (GO:0006366);; Molecular Function: metal ion binding (GO:0046872);;	--	--	--	Fungal specific transcription factor domain;; Fungal Zn(2)-Cys(6) binuclear cluster domain	--	hypothetical protein A1O1_02878 [Capronia coronata CBS 617.96]
c267097.graph_c1	0.123878	0.59661	0.354365	2.18995	1.36528	2.77449	0.00331482	-2.19569	down	--	--	Biological Process: transcription, DNA-templated (GO:0006351);;	--	--	--	Fungal specific transcription factor domain;; Fungal Zn(2)-Cys(6) binuclear cluster domain	--	hypothetical protein AC578_5631 [Mycosphaerella eumusae]
c280626.graph_c0	0.54307	0.363894	0.675438	3.48665	1.91624	3.51734	0.000233396	-2.18829	down	--	--	Biological Process: regulation of transcription, DNA-templated (GO:0006355);; Biological Process: transcription from RNA polymerase II promoter (GO:0006366);; Molecular Function: metal ion binding (GO:0046872);;	--	--	--	Fungal specific transcription factor domain;; Fungal Zn(2)-Cys(6) binuclear cluster domain	--	hypothetical protein M437DRAFT_66863 [Aureobasidium melanogenum CBS 110374]
c287583.graph_c1	0.449175	0.576874	0.39975	2.17979	2.04018	3.43137	0.000903418	-2.087	down	--	--	--	--	--	--	Fungal specific transcription factor domain;; Fungal Zn(2)-Cys(6) binuclear cluster domain	--	hypothetical protein FE78DRAFT_93307 [Acidomyces richmondensis]
c280038.graph_c1	0.934055	0.299901	1.24691	4.14432	2.5892	3.66505	0.00310009	-1.7824	down	--	--	Molecular Function: RNA polymerase II transcription factor activity, sequence-specific DNA binding (GO:0000981);; Molecular Function: DNA binding (GO:0003677);; Cellular Component: nucleus (GO:0005634);; Biological Process: regulation of transcription from RNA polymerase II promoter (GO:0006357);; Molecular Function: zinc ion binding (GO:0008270);;	--	--	--	Fungal specific transcription factor domain;; Fungal Zn(2)-Cys(6) binuclear cluster domain	--	hypothetical protein FE78DRAFT_92793 [Acidomyces richmondensis]
c269091.graph_c0	0.823733	0.793438	1.25673	4.93402	3.23525	5.04561	0.00103824	-1.88804	down	--	--	--	--	--	--	Fungal specific transcription factor domain;; Fungal Zn(2)-Cys(6) binuclear cluster domain	--	hypothetical protein OIDMADRAFT_139826 [Oidiodendron maius Zn]
c287624.graph_c0	1.63903	1.53721	1.43949	8.74642	4.10547	5.84113	0.00241177	-1.68394	down	--	--	--	--	--	--	Fungal specific transcription factor domain;; Fungal Zn(2)-Cys(6) binuclear cluster domain	--	hypothetical protein BAUCODRAFT_69367 [Baudoinia panamericana UAMH 10762]
c280885.graph_c0	0.566006	1.04082	1.3738	5.51134	2.88704	5.14576	0.00291726	-1.85815	down	--	--	Molecular Function: binding (GO:0005488);; Biological Process: transcription, DNA-templated (GO:0006351);;	--	--	--	Fungal specific transcription factor domain;; Fungal Zn(2)-Cys(6) binuclear cluster domain	--	hypothetical protein BAUCODRAFT_120474 [Baudoinia panamericana UAMH 10762]
c286034.graph_c0	1.06624	1.67191	2.43535	11.0105	7.35387	9.45409	1.18022e-05	-2.10618	down	--	--	Biological Process: regulation of transcription, DNA-templated (GO:0006355);; Biological Process: transcription from RNA polymerase II promoter (GO:0006366);; Molecular Function: metal ion binding (GO:0046872);;	--	--	--	Fungal specific transcription factor domain;; Fungal Zn(2)-Cys(6) binuclear cluster domain	--	hypothetical protein FE78DRAFT_111654, partial [Acidomyces richmondensis]
c290154.graph_c0	0.959004	1.04293	1.76989	7.1739	4.24634	4.15718	0.00154904	-1.72941	down	--	--	--	--	--	--	Fungal specific transcription factor domain;; Fungal Zn(2)-Cys(6) binuclear cluster domain	--	hypothetical protein BAUCODRAFT_304562 [Baudoinia panamericana UAMH 10762]
c288992.graph_c0	5.52924	6.22785	8.92892	24.7151	16.7537	22.0177	0.00262052	-1.2993	down	--	--	Biological Process: regulation of transcription, DNA-templated (GO:0006355);; Biological Process: transcription from RNA polymerase II promoter (GO:0006366);; Molecular Function: hydrolase activity (GO:0016787);; Molecular Function: metal ion binding (GO:0046872);;	--	--	--	Fungal specific transcription factor domain;; Fungal Zn(2)-Cys(6) binuclear cluster domain	--	hypothetical protein V495_04537 [Pseudogymnoascus sp. VKM F-4514 (FW-929)]
c282013.graph_c0	0.442634	1.13695	1.2662	7.44145	4.73053	5.8406	0.000340285	-2.32656	down	--	--	--	--	--	--	Fungal specific transcription factor domain;; Fungal Zn(2)-Cys(6) binuclear cluster domain	--	hypothetical protein DOTSEDRAFT_73264 [Dothistroma septosporum NZE10]
c290608.graph_c0	0.645186	1.1775	1.06852	5.50868	3.30019	5.09382	0.000692292	-1.92628	down	--	--	Molecular Function: RNA polymerase II transcription factor activity, sequence-specific DNA binding (GO:0000981);; Molecular Function: DNA binding (GO:0003677);; Cellular Component: nucleus (GO:0005634);; Biological Process: regulation of transcription from RNA polymerase II promoter (GO:0006357);; Molecular Function: zinc ion binding (GO:0008270);;	--	--	--	Fungal specific transcription factor domain;; Fungal Zn(2)-Cys(6) binuclear cluster domain	--	hypothetical protein AC578_3192 [Mycosphaerella eumusae]
c288097.graph_c0	1.39955	2.07143	3.28746	15.9738	8.13984	10.81	0.000226823	-2.04894	down	--	--	Biological Process: regulation of transcription, DNA-templated (GO:0006355);; Biological Process: transcription from RNA polymerase II promoter (GO:0006366);; Molecular Function: metal ion binding (GO:0046872);;	--	--	--	Fungal specific transcription factor domain;; Fungal Zn(2)-Cys(6) binuclear cluster domain	--	hypothetical protein DOTSEDRAFT_69328 [Dothistroma septosporum NZE10]
c290241.graph_c0	0.368369	0.591369	1.08303	9.38515	3.50625	4.63682	0.00438706	-2.78122	down	--	--	--	--	--	--	Fungal specific transcription factor domain;; Fungal Zn(2)-Cys(6) binuclear cluster domain	--	hypothetical protein FE78DRAFT_87695 [Acidomyces richmondensis]
c264151.graph_c0	0.242204	0.299952	0.857813	2.59064	1.17868	2.55912	0.00815479	-1.8807	down	--	--	--	--	--	--	Fungal specific transcription factor domain;; Fungal Zn(2)-Cys(6) binuclear cluster domain	--	hypothetical protein DOTSEDRAFT_70002 [Dothistroma septosporum NZE10]
c283128.graph_c0	2.99878	2.53908	3.75878	11.2163	11.7759	13.9315	0.000108088	-1.67923	down	--	--	Biological Process: transcription, DNA-templated (GO:0006351);;	--	--	--	Fungal specific transcription factor domain;; Fungal Zn(2)-Cys(6) binuclear cluster domain	--	hypothetical protein FE78DRAFT_151927 [Acidomyces richmondensis]
c290152.graph_c0	2.36403	1.51806	2.80065	16.985	10.6945	15.149	1.81993e-05	-2.37297	down	--	--	--	--	--	--	Fungal specific transcription factor domain;; Fungal Zn(2)-Cys(6) binuclear cluster domain	--	hypothetical protein FE78DRAFT_94421 [Acidomyces richmondensis]
c288319.graph_c0	1.02087	1.82618	2.14156	16.4094	8.41652	13.2173	2.93328e-06	-2.59932	down	--	--	Molecular Function: binding (GO:0005488);; Biological Process: transcription, DNA-templated (GO:0006351);;	--	--	--	Fungal specific transcription factor domain;; Fungal Zn(2)-Cys(6) binuclear cluster domain	--	hypothetical protein AC578_2603 [Mycosphaerella eumusae]
c275930.graph_c0	0.447028	0.215294	0.816992	3.87388	2.0155	3.29855	0.000376353	-2.34684	down	--	--	Biological Process: transcription, DNA-templated (GO:0006351);;	--	--	--	Fungal specific transcription factor domain;; Fungal Zn(2)-Cys(6) binuclear cluster domain	--	hypothetical protein PTT_12878 [Pyrenophora teres f. teres 0-1]
c285215.graph_c0	0.289137	0.51722	1.02403	6.40005	3.2694	4.0877	4.98045e-05	-2.59656	down	--	--	Biological Process: transcription, DNA-templated (GO:0006351);;	--	--	--	Fungal specific transcription factor domain;; Fungal Zn(2)-Cys(6) binuclear cluster domain	--	hypothetical protein M436DRAFT_43255 [Aureobasidium namibiae CBS 147.97]
c286087.graph_c0	0.273089	0.384451	0.300461	1.72576	1.17865	1.61936	0.0031394	-1.8991	down	--	--	Biological Process: transcription, DNA-templated (GO:0006351);; Molecular Function: metal ion binding (GO:0046872);;	--	--	--	Fungal specific transcription factor domain;; Fungal Zn(2)-Cys(6) binuclear cluster domain;; Fungal Zn(2)-Cys(6) binuclear cluster domain;; Fungal specific transcription factor domain	--	hypothetical protein EURHEDRAFT_463501 [Aspergillus ruber CBS 135680]
c290080.graph_c0	0.253326	0.379571	0.751505	6.58586	2.82016	3.84113	0.00030992	-2.94382	down	--	--	--	--	--	--	Fungal specific transcription factor domain;; Fungal Zn(2)-Cys(6) binuclear cluster domain;; Major Facilitator Superfamily	--	hypothetical protein AC578_6072 [Mycosphaerella eumusae]
c290403.graph_c0	0.320018	0.69356	0.953588	4.55502	2.2244	2.25024	0.00944475	-1.86751	down	--	--	Molecular Function: RNA polymerase II transcription factor activity, sequence-specific DNA binding (GO:0000981);; Molecular Function: DNA binding (GO:0003677);; Cellular Component: nucleus (GO:0005634);; Biological Process: regulation of transcription from RNA polymerase II promoter (GO:0006357);; Molecular Function: zinc ion binding (GO:0008270);;	--	--	--	Fungal specific transcription factor domain;; Fungal Zn(2)-Cys(6) binuclear cluster domain;; Sen15 protein	--	transcriptional regulatory protein GAL4 [Exophiala dermatitidis NIH/UT8656]
c284552.graph_c1	0.0527708	0.330395	0.201275	1.20728	1.08388	1.73163	0.000632085	-2.42216	down	--	--	Molecular Function: binding (GO:0005488);; Biological Process: transcription, DNA-templated (GO:0006351);;	--	--	--	Fungal specific transcription factor domain;; Fungal Zn(2)-Cys(6) binuclear cluster domain;; short chain dehydrogenase;; KR domain;; NAD(P)H binding domain of trans-2-enoyl-CoA reductase	11-beta-hydroxysteroid dehydrogenase 1B GN=HSD1 OS=Arabidopsis thaliana (Mouse-ear cress) PE=1 SV=1	hypothetical protein M438DRAFT_282777 [Aureobasidium pullulans EXF-150]
c282591.graph_c0	1.1817	0.813031	1.69019	9.47973	5.07419	8.88079	0.000225507	-2.36461	down	[O]	Posttranslational modification, protein turnover, chaperones	Cellular Component: ubiquitin ligase complex (GO:0000151);; Molecular Function: ubiquitin-protein transferase activity (GO:0004842);; Biological Process: protein ubiquitination (GO:0016567);;	K09561|1e-12|ppp:PHYPADRAFT_195699|hypothetical protein	[O]	Posttranslational modification, protein turnover, chaperones	Fungal specific transcription factor domain;; Fungal Zn(2)-Cys(6) binuclear cluster domain;; U-box domain;; Zinc-finger of the MIZ type in Nse subunit	E3 ubiquitin-protein ligase CHIP GN=F21O3.8 OS=Arabidopsis thaliana (Mouse-ear cress) PE=1 SV=1	hypothetical protein V500_10821 [Pseudogymnoascus sp. VKM F-4518 (FW-2643)]
c271797.graph_c0	0.329006	0.401414	0.585608	1.45977	1.45041	2.42197	0.00697891	-1.70662	down	[CR]	--	--	--	[CR]	--	Fungal specific transcription factor domain;; Fungal Zn(2)-Cys(6) binuclear cluster domain;; Zinc-binding dehydrogenase;; Zinc-binding dehydrogenase	Quinone oxidoreductase-like protein At1g23740, chloroplastic (Precursor) GN=At1g23740 OS=Arabidopsis thaliana (Mouse-ear cress) PE=1 SV=2	hypothetical protein M436DRAFT_57608 [Aureobasidium namibiae CBS 147.97]
c285995.graph_c0	1.74514	0.605144	1.33124	7.98498	3.497	7.63535	0.00232155	-2.07629	down	[G]	Carbohydrate transport and metabolism	--	K00852|5e-27|rcu:RCOM_1715710|ribokinase, putative (EC:2.7.1.15)	[G]	Carbohydrate transport and metabolism	Fungal specific transcription factor domain;; pfkB family carbohydrate kinase	Probable fructokinase-3 GN=At1g06020 OS=Arabidopsis thaliana (Mouse-ear cress) PE=2 SV=1	C6 zinc finger domain protein [Zymoseptoria brevis]
c285001.graph_c0	1.00247	1.2212	1.71498	13.7974	8.0352	9.18361	1.33089e-07	-2.65426	down	--	--	Biological Process: regulation of transcription, DNA-templated (GO:0006355);; Biological Process: transcription from RNA polymerase II promoter (GO:0006366);; Molecular Function: metal ion binding (GO:0046872);;	--	--	--	Fungal specific transcription factor domain;; Protein of unknown function (DUF1524)	--	hypothetical protein CHGG_11114 [Chaetomium globosum CBS 148.51]
c289721.graph_c0	0.716979	0.638489	0.761059	7.90603	6.23482	4.66454	2.37671e-09	-2.82712	down	--	--	Molecular Function: RNA binding (GO:0003723);; Molecular Function: RNA-directed DNA polymerase activity (GO:0003964);; Biological Process: RNA-dependent DNA replication (GO:0006278);; Molecular Function: zinc ion binding (GO:0008270);;	--	[R]	General function prediction only	Fungal specific transcription factor domain;; Reverse transcriptase (RNA-dependent DNA polymerase)	--	hypothetical protein AUEXF2481DRAFT_26610 [Aureobasidium subglaciale EXF-2481]
c266181.graph_c0	0.0404717	0.155933	0.192955	1.43094	0.770442	0.927521	0.00113561	-2.67076	down	[IQR]	--	Molecular Function: binding (GO:0005488);; Biological Process: transcription, DNA-templated (GO:0006351);;	--	[R]	General function prediction only	Fungal specific transcription factor domain;; short chain dehydrogenase;; KR domain	Zerumbone synthase GN=ZSD1 OS=Zingiber zerumbet (Shampoo ginger) PE=1 SV=1	hypothetical protein Z518_04244 [Rhinocladiella mackenziei CBS 650.93]
c281672.graph_c1	0.368766	0.191264	0.37868	1.56342	1.25054	1.44795	0.00718839	-1.88031	down	[R]	General function prediction only	--	--	[R]	General function prediction only	Fungal specific transcription factor domain;; Zinc finger, C2H2 type	--	hypothetical protein M433DRAFT_378196 [Acidomyces richmondensis BFW]
c289625.graph_c0	1.59724	2.88469	3.54579	8.40868	6.75134	8.34538	0.00965889	-1.22393	down	[R]	General function prediction only	Molecular Function: nucleic acid binding (GO:0003676);; Molecular Function: metal ion binding (GO:0046872);;	--	[R]	General function prediction only	Fungal specific transcription factor domain;; Zinc finger, C2H2 type	--	hypothetical protein DOTSEDRAFT_22343 [Dothistroma septosporum NZE10]
c264917.graph_c0	0.0996691	0.240009	0	0.880991	1.2233	1.94676	0.00027817	-3.1812	down	[R]	General function prediction only	--	--	[R]	General function prediction only	Fungal specific transcription factor domain;; Zinc finger, C2H2 type;; C2H2-type zinc finger	--	hypothetical protein CC77DRAFT_924322 [Alternaria alternata]
c260224.graph_c0	25.5615	19.9031	25.4572	10.8629	18.3398	10.2155	3.9965e-05	1.1605	up	[GEPR]	--	Cellular Component: integral component of membrane (GO:0016021);; Molecular Function: substrate-specific transmembrane transporter activity (GO:0022891);; Biological Process: transmembrane transport (GO:0055085);;	--	[R]	General function prediction only	Fungal specific transcription factor domain;; Zinc-finger double domain;; Zinc finger, C2H2 type;; C2H2-type zinc finger;; Sugar (and other) transporter;; Major Facilitator Superfamily	Probable polyol transporter 6 GN=PLT6 OS=Arabidopsis thaliana (Mouse-ear cress) PE=2 SV=2
Cell wall hydrolysis/modification
Cellulase																		glycoside hydrolase family 5 protein [Purpureocillium lilacinum]
c265363.graph_c0	0.259625	0.250077	0.185671	1.88989	1.0405	2.02842	0.00193602	-2.4987	down	[G]	Carbohydrate transport and metabolism	Biological Process: phosphate-containing compound metabolic process (GO:0006796);; Molecular Function: transferase activity, transferring phosphorus-containing groups (GO:0016772);; Biological Process: primary metabolic process (GO:0044238);; Biological Process: organic substance metabolic process (GO:0071704);;	--	--	--	Cellulase (glycosyl hydrolase family 5)	Mannan endo-1,4-beta-mannosidase 7 (Precursor) GN=MAN7 OS=Arabidopsis thaliana (Mouse-ear cress) PE=2 SV=1	hypothetical protein I303_02058 [Cryptococcus dejecticola CBS 10117]
c277404.graph_c0	0.737332	1.89391	0.9843	8.02534	5.12202	5.63268	0.000431455	-2.01196	down	[G]	Carbohydrate transport and metabolism	--	--	--	--	Cellulase (glycosyl hydrolase family 5)	--	glycoside hydrolase family 5 protein [Acidomyces richmondensis]
c258966.graph_c0	0	0.143439	1.27797	4.33602	3.73007	4.80898	0.000531493	-2.92086	down	[G]	Carbohydrate transport and metabolism	Molecular Function: hydrolase activity, hydrolyzing O-glycosyl compounds (GO:0004553);; Biological Process: carbohydrate metabolic process (GO:0005975);;	--	--	--	Cellulase (glycosyl hydrolase family 5)	--	Exo-beta-1,3-glucanase [Aureobasidium namibiae CBS 147.97]
c274103.graph_c0	1.78972	1.41046	2.40469	8.62887	6.5206	11.1863	0.00141168	-1.92553	down	--	--	Molecular Function: hydrolase activity, hydrolyzing O-glycosyl compounds (GO:0004553);; Biological Process: carbohydrate metabolic process (GO:0005975);;	--	--	--	Cellulase (glycosyl hydrolase family 5)	--	hypothetical protein AC578_763 [Mycosphaerella eumusae]
c274875.graph_c0	1.06802	0.754409	1.69732	5.40508	5.70707	4.52447	0.00443001	-1.8519	down	--	--	Molecular Function: hydrolase activity, hydrolyzing O-glycosyl compounds (GO:0004553);; Biological Process: carbohydrate metabolic process (GO:0005975);;	--	--	--	Cellulase (glycosyl hydrolase family 5)	--	glycoside hydrolase family 5 protein [Dothistroma septosporum NZE10]
c284011.graph_c0	35.1499	39.0312	63.2041	153.531	107.691	144.944	2.56528e-05	-1.25021	down	[G]	Carbohydrate transport and metabolism	Molecular Function: catalytic activity (GO:0003824);;	--	--	--	Cellulase (glycosyl hydrolase family 5)	--	glycoside hydrolase family 5 protein [Baudoinia panamericana UAMH 10762]
c280792.graph_c0	1.63578	1.57562	2.31737	7.29021	7.49225	9.2504	0.000921664	-1.80825	down	--	--	Molecular Function: hydrolase activity, hydrolyzing O-glycosyl compounds (GO:0004553);; Biological Process: carbohydrate metabolic process (GO:0005975);;	--	--	--	Cellulase (glycosyl hydrolase family 5)	--	glycoside hydrolase family 5 protein [Baudoinia panamericana UAMH 10762]
c287412.graph_c0	2.96225	3.01871	4.6258	15.0897	8.98989	16.3683	0.000820345	-1.6167	down	[G]	Carbohydrate transport and metabolism	--	--	--	--	Cellulase (glycosyl hydrolase family 5)	--	glycoside hydrolase family 5 protein [Acidomyces richmondensis]
c284274.graph_c0	0.647502	1.24738	1.29657	13.8708	6.87674	9.84791	3.50853e-06	-2.92293	down	[G]	Carbohydrate transport and metabolism	Molecular Function: catalytic activity (GO:0003824);;	--	--	--	Cellulase (glycosyl hydrolase family 5)	--	Putative Endoglucanase II [Penicillium brasilianum]
c271579.graph_c0	7.24299	9.41842	14.3654	38.7897	20.9	32.3687	0.00493162	-1.24999	down	[G]	Carbohydrate transport and metabolism	Molecular Function: hydrolase activity (GO:0016787);;	--	--	--	Cellulase (glycosyl hydrolase family 5)	--	hypothetical protein AC579_9867 [Pseudocercospora musae]
c282323.graph_c1	3.34357	2.99056	5.883	15.8534	9.73097	17.0421	0.00144341	-1.49739	down	--	--	Molecular Function: catalytic activity (GO:0003824);;	--	--	--	Cellulase (glycosyl hydrolase family 5)	--	hypothetical protein AC578_1607 [Mycosphaerella eumusae]
c287548.graph_c0	1.87124	2.74654	3.10127	8.29325	7.27618	10.814	0.00555392	-1.44834	down	[F]	Nucleotide transport and metabolism	Molecular Function: hydrolase activity, hydrolyzing O-glycosyl compounds (GO:0004553);; Biological Process: carbohydrate metabolic process (GO:0005975);;	--	--	--	Cellulase (glycosyl hydrolase family 5);; ATP adenylyltransferase	--	cellulase-domain-containing protein [Aureobasidium pullulans EXF-150]
c285961.graph_c0	8.56564	13.9868	30.9592	141.67	50.839	96.7081	0.00914367	-2.12423	down	[G]	Carbohydrate transport and metabolism	Molecular Function: hydrolase activity, hydrolyzing O-glycosyl compounds (GO:0004553);; Biological Process: metabolic process (GO:0008152);;	--	--	--	Cellulase (glycosyl hydrolase family 5);; Fungal cellulose binding domain	--	glycoside hydrolase family 5 protein [Acidomyces richmondensis]
c253461.graph_c0	0.781349	0.752613	3.19304	17.063	17.1109	26.1625	2.21763e-08	-3.39754	down	[G]	Carbohydrate transport and metabolism	Molecular Function: hydrolase activity, hydrolyzing O-glycosyl compounds (GO:0004553);; Biological Process: carbohydrate metabolic process (GO:0005975);;	--	--	--	Cellulase (glycosyl hydrolase family 5);; Fungal cellulose binding domain	--	glycoside hydrolase family 5 protein [Dothistroma septosporum NZE10]
c275540.graph_c0	4.97668	2.81532	6.77919	31.1747	34.0728	43.9431	3.96824e-11	-2.61263	down	[G]	Carbohydrate transport and metabolism	Molecular Function: cellulase activity (GO:0008810);;	--	--	--	Cellulase (glycosyl hydrolase family 5);; Fungal cellulose binding domain	--	glycoside hydrolase [Aureobasidium namibiae CBS 147.97]
c276690.graph_c0	5.51772	3.07424	13.3597	39.0963	30.5143	40.6861	1.42112e-06	-2.04835	down	[G]	Carbohydrate transport and metabolism	Molecular Function: hydrolase activity, hydrolyzing O-glycosyl compounds (GO:0004553);; Biological Process: carbohydrate metabolic process (GO:0005975);;	--	--	--	Cellulase (glycosyl hydrolase family 5);; Glycosyl hydrolases family 2, TIM barrel domain	Mannan endo-1,4-beta-mannosidase 1 (Precursor) GN=MAN1 OS=Arabidopsis thaliana (Mouse-ear cress) PE=2 SV=1	hypothetical protein CC77DRAFT_214449 [Alternaria alternata]
c280605.graph_c0	678.663	512.32	657.063	261.878	363.587	274.501	5.78691e-09	1.35136	up	[G]	Carbohydrate transport and metabolism	Molecular Function: hydrolase activity, hydrolyzing O-glycosyl compounds (GO:0004553);; Biological Process: carbohydrate metabolic process (GO:0005975);;	--	--	--	Cellulase (glycosyl hydrolase family 5);; NmrA-like family;; NADH(P)-binding	Isoflavone reductase-like protein OS=Olea europaea (Common olive) PE=1 SV=1	conserved hypothetical protein [Aspergillus terreus NIH2624]
c274902.graph_c1	0.784833	0.151194	1.04771	8.89602	7.86345	9.15684	3.99904e-07	-3.43433	down	[G]	Carbohydrate transport and metabolism	Cellular Component: extracellular region (GO:0005576);; Molecular Function: mannan endo-1,4-beta-mannosidase activity (GO:0016985);; Biological Process: mannan catabolic process (GO:0046355);;	--	--	--	Cellulase (glycosyl hydrolase family 5);; Sugar-binding cellulase-like;; Glycosyl hydrolases family 2, TIM barrel domain	Putative mannan endo-1,4-beta-mannosidase 4 (Precursor) GN=MAN4 OS=Arabidopsis thaliana (Mouse-ear cress) PE=2 SV=1	conserved hypothetical protein [Aspergillus terreus NIH2624]
c285942.graph_c0	1.33082	0.524403	2.07651	10.4423	9.03062	10.9647	5.59808e-06	-2.66964	down	[G]	Carbohydrate transport and metabolism	Cellular Component: extracellular region (GO:0005576);; Molecular Function: mannan endo-1,4-beta-mannosidase activity (GO:0016985);; Biological Process: mannan catabolic process (GO:0046355);;	--	--	--	Cellulase (glycosyl hydrolase family 5);; Sugar-binding cellulase-like;; Glycosyl hydrolases family 2, TIM barrel domain	Mannan endo-1,4-beta-mannosidase 5 (Precursor) GN=MAN5 OS=Arabidopsis thaliana (Mouse-ear cress) PE=2 SV=1	glycoside hydrolase family 5 protein [Acidomyces richmondensis]
c286583.graph_c0	2.57433	2.47965	2.8991	9.85431	5.02517	8.41507	0.00781811	-1.22516	down	[G]	Carbohydrate transport and metabolism	Molecular Function: hydrolase activity (GO:0016787);;	--	--	--	Cellulase (glycosyl hydrolase family 5);; Thioredoxin	--
Polygalacturonase
c279235.graph_c0	2.40168	2.1641	4.28467	29.0033	11.1777	20.5799	0.0012855	-2.46819	down	--	--	Biological Process: metabolic process (GO:0008152);; Molecular Function: hydrolase activity, acting on glycosyl bonds (GO:0016798);;	--	--	--	Glycosyl hydrolases family 28	Polygalacturonase (Precursor) GN=G9 OS=Gossypium hirsutum (Upland cotton) PE=2 SV=1	glycoside hydrolase family 28 protein [Aureobasidium subglaciale EXF-2481]
c268126.graph_c0	1.07799	1.25694	2.5427	17.8181	9.37953	17.3173	1.99058e-06	-2.88282	down	--	--	Molecular Function: polygalacturonase activity (GO:0004650);; Cellular Component: extracellular region (GO:0005576);; Biological Process: pectin catabolic process (GO:0045490);;	--	--	--	Glycosyl hydrolases family 28	Polygalacturonase ADPG2 (Precursor) GN=T11A7.5 OS=Arabidopsis thaliana (Mouse-ear cress) PE=2 SV=2	polygalacturonase (pectinase), putative [Aspergillus fischeri NRRL 181]
c264298.graph_c1	3.62093	1.91485	2.23409	9.89343	8.60738	9.68883	0.0060739	-1.54477	down	--	--	Molecular Function: polygalacturonase activity (GO:0004650);; Cellular Component: extracellular region (GO:0005576);; Biological Process: carbohydrate metabolic process (GO:0005975);;	K01184|9e-20|ath:AT3G15720|glycoside hydrolase family 28 protein / polygalacturonase (pectinase) family protein (EC:3.2.1.15)	--	--	Glycosyl hydrolases family 28	Probable polygalacturonase At3g15720 (Precursor) GN=At3g15720 OS=Arabidopsis thaliana (Mouse-ear cress) PE=1 SV=1	endopolygalacturonase [Alternaria alternata]
c276388.graph_c0	1.10101	0.502351	1.60241	8.9185	4.06417	6.09691	0.000602104	-2.2782	down	--	--	Molecular Function: hydrolase activity, acting on glycosyl bonds (GO:0016798);; Biological Process: pectin catabolic process (GO:0045490);; Molecular Function: rhamnogalacturonan alpha-L-rhamnopyranosyl-(1->4)-alpha-D-galactopyranosyluronide lyase activity (GO:0046576);;	--	--	--	Glycosyl hydrolases family 28	Polygalacturonase (Precursor) GN=PG1 OS=Nicotiana tabacum (Common tobacco) PE=2 SV=1	glycoside hydrolase family 28 protein [Acidomyces richmondensis]
c283452.graph_c1	3.48938	3.12926	5.794	21.2712	9.64443	18.1121	0.00379411	-1.67097	down	--	--	Molecular Function: polygalacturonase activity (GO:0004650);; Cellular Component: extracellular region (GO:0005576);; Biological Process: pectin catabolic process (GO:0045490);;	--	--	--	Glycosyl hydrolases family 28	Polygalacturonase ADPG1 (Precursor) GN=T8H10.110 OS=Arabidopsis thaliana (Mouse-ear cress) PE=2 SV=1	hypothetical protein PV11_04304 [Exophiala sideris]
c194422.graph_c0	3.87576	3.11102	3.28504	22.3911	17.043	13.6825	0.00124566	-2.04408	down	--	--	Molecular Function: polygalacturonase activity (GO:0004650);; Cellular Component: extracellular region (GO:0005576);; Biological Process: carbohydrate metabolic process (GO:0005975);;	--	--	--	Glycosyl hydrolases family 28	--	the polygalacturonase [Alternaria alternata]
c279807.graph_c0	1.58741	1.22323	2.11911	16.5735	8.90663	16.0733	1.33218e-06	-2.76535	down	--	--	Molecular Function: polygalacturonase activity (GO:0004650);; Cellular Component: extracellular region (GO:0005576);; Biological Process: pectin catabolic process (GO:0045490);; Molecular Function: galacturan 1,4-alpha-galacturonidase activity (GO:0047911);;	--	--	--	Glycosyl hydrolases family 28	Polygalacturonase (Precursor) OS=Chamaecyparis obtusa (Hinoki false-cypress) PE=1 SV=1	glycoside hydrolase family 28 protein [Aureobasidium subglaciale EXF-2481]
c266395.graph_c0	0.201569	0.291233	0.76881	6.39315	3.53425	5.03946	3.03709e-05	-3.26841	down	[M]	Cell wall/membrane/envelope biogenesis	Molecular Function: polygalacturonase activity (GO:0004650);; Biological Process: carbohydrate metabolic process (GO:0005975);;	--	--	--	Glycosyl hydrolases family 28	Probable polygalacturonase At1g80170 (Precursor) GN=At1g80170 OS=Arabidopsis thaliana (Mouse-ear cress) PE=1 SV=1	exo-polygalacturonase [Zymoseptoria tritici IPO323]
c276089.graph_c0	11.869	8.12832	24.2705	71.2019	37.1192	75.3286	0.00328829	-1.76002	down	--	--	Molecular Function: polygalacturonase activity (GO:0004650);; Cellular Component: extracellular region (GO:0005576);; Biological Process: pectin catabolic process (GO:0045490);; Molecular Function: galacturan 1,4-alpha-galacturonidase activity (GO:0047911);;	--	--	--	Glycosyl hydrolases family 28	Polygalacturonase (Precursor) OS=Prunus persica (Peach) PE=2 SV=1	glycoside hydrolase family 28 protein [Aureobasidium subglaciale EXF-2481]
Pectin lyase
c265756.graph_c0	13.2427	13.1756	20.526	58.3714	32.3242	53.2505	0.00184743	-1.30095	down	[G]	Carbohydrate transport and metabolism	--	--	--	--	Pectate lyase;; Right handed beta helix region	Pollen allergen Amb a 1.1 (Precursor) OS=Ambrosia artemisiifolia (Short ragweed) PE=1 SV=1	putative pectin lyase a short [Diaporthe ampelina]
c268170.graph_c3	4.26565	8.80451	3.05058	22.0208	25.0327	12.696	0.00843967	-1.52017	down	[G]	Carbohydrate transport and metabolism	--	--	--	--	Pectate lyase	--	pectin lyase-like protein [Alternaria alternata]
c260045.graph_c0	1.30351	2.62528	1.69492	8.87249	6.05518	8.76454	0.00742137	-1.72363	down	--	--	Molecular Function: pectin lyase activity (GO:0047490);;	--	--	--	Pectate lyase;; Right handed beta helix region	Pollen allergen Amb a 1.1 (Precursor) OS=Ambrosia artemisiifolia (Short ragweed) PE=1 SV=1	pectin lyase fold/virulence factor [Microdochium bolleyi]
c271246.graph_c0	30.0964	26.6053	57.6104	168.069	132.228	186.061	2.84425e-08	-1.78801	down	--	--	Cellular Component: extracellular region (GO:0005576);; Biological Process: pectin catabolic process (GO:0045490);; Molecular Function: pectin lyase activity (GO:0047490);;	--	--	--	Pectate lyase	Pectate lyase (Precursor) OS=Nicotiana tabacum (Common tobacco) PE=2 SV=1	putative pectin lyase protein [Phaeoacremonium minimum UCRPA7]
c279929.graph_c0	1.16303	0.84019	1.10898	4.38419	9.32213	12.1154	0.00231241	-2.74769	down	--	--	Molecular Function: pectin lyase activity (GO:0047490);;	--	--	--	Right handed beta helix region	--	hypothetical protein AC578_10821 [Mycosphaerella eumusae]
c279775.graph_c0	12.4235	13.9005	14.6582	63.5518	44.0059	46.6033	3.42792e-05	-1.58151	down	--	--	Molecular Function: pectin lyase activity (GO:0047490);;	--	--	--	Right handed beta helix region	--	conserved hypothetical protein [Aspergillus fumigatus A1163]
c285176.graph_c1	90.4605	79.8665	152.272	324.899	301.251	386.723	8.62523e-07	-1.34684	down	[G]	Carbohydrate transport and metabolism	Molecular Function: lyase activity (GO:0016829);;	K01728|3e-13|ath:AT3G09540|pectate lyase family protein	--	--	Pectate lyase	Pollen allergen Amb a 2 (Precursor) OS=Ambrosia artemisiifolia (Short ragweed) PE=1 SV=1	pectin lyase-like protein [Alternaria alternata]
c276254.graph_c0	0.524512	0.898172	2.33399	16.4844	8.8171	11.1707	1.15481e-06	-2.97699	down	--	--	Molecular Function: hydrolase activity, acting on ester bonds (GO:0016788);;	K01051|1e-23|osa:4348589|Os10g0407000	--	--	Pectinesterase	Probable pectinesterase 53 (Precursor) GN=T29J13.150 OS=Arabidopsis thaliana (Mouse-ear cress) PE=2 SV=1	pectin methylesterase [Aureobasidium pullulans EXF-150]
Hydrolase activity
c285839.graph_c0	5.01953	5.13711	12.5042	83.9085	45.1999	55.6228	2.46007e-06	-2.72338	down	--	--	--	--	--	--	Glycosyl hydrolase catalytic core	--	glycoside hydrolase family 128 protein, partial [Acidomyces richmondensis]
c282089.graph_c0	15.5479	15.2086	28.5919	118.299	57.4735	96.5755	0.000523991	-1.88729	down	--	--	--	--	--	--	Glycosyl hydrolase catalytic core	--	hypothetical protein AC578_4960 [Mycosphaerella eumusae]
c280015.graph_c0	3.18627	5.20814	7.8257	26.3064	17.5098	17.4006	0.00219652	-1.59434	down	--	--	--	--	--	--	Glycosyl hydrolase catalytic core	--	hypothetical protein DOTSEDRAFT_84575 [Dothistroma septosporum NZE10]
c272328.graph_c0	2.85988	1.77422	5.40777	25.657	19.3778	39.0325	7.89241e-05	-2.77821	down	[G]	Carbohydrate transport and metabolism	Biological Process: carbohydrate metabolic process (GO:0005975);; Molecular Function: beta-glucosidase activity (GO:0008422);;	--	[G]	Carbohydrate transport and metabolism	Glycosyl hydrolase family 1	Beta-glucosidase 6 (Precursor) GN=BGLU6 OS=Oryza sativa subsp. japonica (Rice) PE=1 SV=1	glycoside hydrolase family 1 protein [Aureobasidium subglaciale EXF-2481]
c286491.graph_c0	3.25851	6.20435	6.97291	23.3257	11.9962	19.0642	0.00400648	-1.3928	down	[G]	Carbohydrate transport and metabolism	Molecular Function: catalytic activity (GO:0003824);;	--	[G]	Carbohydrate transport and metabolism	Glycosyl hydrolase family 1	Beta-glucosidase 13 (Precursor) OS=Oryza sativa subsp. japonica (Rice) PE=2 SV=2	glycoside hydrolase [Aureobasidium pullulans EXF-150]
c279675.graph_c0	0.0511144	0.492345	0.584871	3.24239	1.5876	2.66234	0.000897931	-2.39228	down	[G]	Carbohydrate transport and metabolism	Molecular Function: hydrolase activity, hydrolyzing O-glycosyl compounds (GO:0004553);; Biological Process: carbohydrate metabolic process (GO:0005975);;	--	[G]	Carbohydrate transport and metabolism	Glycosyl hydrolase family 1	Beta-glucosidase 6 (Precursor) GN=BGLU6 OS=Oryza sativa subsp. japonica (Rice) PE=1 SV=1	glycoside hydrolase family 1 protein [Phialocephala scopiformis]
c288920.graph_c0	9.89646	6.02629	10.0332	38.9178	32.3109	46.8067	4.87657e-06	-1.87928	down	[G]	Carbohydrate transport and metabolism	Biological Process: carbohydrate metabolic process (GO:0005975);; Molecular Function: beta-glucosidase activity (GO:0008422);;	--	[G]	Carbohydrate transport and metabolism	Glycosyl hydrolase family 1	Beta-glucosidase 24 (Precursor) OS=Oryza sativa subsp. japonica (Rice) PE=2 SV=1	glycoside hydrolase family 1 protein [Baudoinia panamericana UAMH 10762]
c271689.graph_c0	0.185053	0.623866	0.882273	4.61849	2.96656	4.3374	0.000817177	-2.49236	down	[G]	Carbohydrate transport and metabolism	Molecular Function: hydrolase activity, hydrolyzing O-glycosyl compounds (GO:0004553);; Biological Process: carbohydrate metabolic process (GO:0005975);;	--	[G]	Carbohydrate transport and metabolism	Glycosyl hydrolase family 1;; Cellulase (glycosyl hydrolase family 5)	Beta-glucosidase 42 GN=BGLU42 OS=Arabidopsis thaliana (Mouse-ear cress) PE=2 SV=1	glycoside hydrolase family 1 [Nectria haematococca mpVI 77-13-4]
c271291.graph_c1	20.3046	17.928	29.3264	73.3841	64.4217	75.586	0.000586521	-1.34929	down	--	--	Molecular Function: hydrolase activity, hydrolyzing O-glycosyl compounds (GO:0004553);; Biological Process: carbohydrate metabolic process (GO:0005975);;	--	--	--	Glycosyl hydrolase family 10	--	glycoside hydrolase [Alternaria alternata]
c154085.graph_c0	82.2399	39.7478	60.1043	19.2468	38.021	17.6435	0.00257023	1.58468	up	--	--	Biological Process: metabolic process (GO:0008152);; Molecular Function: hydrolase activity (GO:0016787);;	--	--	--	Glycosyl hydrolase family 10	--	hypothetical protein CC77DRAFT_1029131 [Alternaria alternata]
c267587.graph_c0	83.8863	43.8567	170.477	506.224	475.961	633.483	2.44514e-09	-2.15627	down	--	--	Cellular Component: extracellular region (GO:0005576);; Molecular Function: endo-1,4-beta-xylanase activity (GO:0031176);; Biological Process: xylan catabolic process (GO:0045493);;	--	--	--	Glycosyl hydrolase family 10	--	RecName: Full=Endo-1,4-beta-xylanase C; Short=Xylanase C; AltName: Full=1,4-beta-D-xylan xylanohydrolase C; Flags: Precursor
c276951.graph_c3	16.8546	6.95773	15.4154	73.6853	61.6894	56.6147	0.000256184	-1.99146	down	--	--	Biological Process: metabolic process (GO:0008152);; Molecular Function: hydrolase activity, acting on glycosyl bonds (GO:0016798);;	--	--	--	Glycosyl hydrolase family 10	--	glycoside hydrolase [Alternaria alternata]
c275048.graph_c0	96.9594	90.1254	186.993	775.028	369.548	692.029	0.00060917	-1.98899	down	--	--	Cellular Component: extracellular region (GO:0005576);; Molecular Function: endo-1,4-beta-xylanase activity (GO:0031176);; Biological Process: xylan catabolic process (GO:0045493);;	--	--	--	Glycosyl hydrolase family 10	--	Glycoside hydrolase family 10 [Macrophomina phaseolina MS6]
c268074.graph_c0	6.70294	4.26124	3.32357	0.836447	1.81328	1.25686	0.000570681	2.18947	up	--	--	Cellular Component: extracellular space (GO:0005615);; Molecular Function: endo-1,4-beta-xylanase activity (GO:0031176);; Biological Process: xylan catabolic process (GO:0045493);;	--	--	--	Glycosyl hydrolase family 10	--	hypothetical protein CC77DRAFT_845051 [Alternaria alternata]
c278956.graph_c0	0.37517	0.722744	0.953966	4.55163	3.82157	4.88526	0.000416835	-2.36903	down	--	--	Molecular Function: hydrolase activity, hydrolyzing O-glycosyl compounds (GO:0004553);; Biological Process: carbohydrate metabolic process (GO:0005975);;	--	--	--	Glycosyl hydrolase family 10	--	endo-1,4-xylanase D [Paraphaeosphaeria sporulosa]
c268074.graph_c1	72.0423	62.5721	27.4486	11.2055	16.9656	12.8287	0.0043192	2.32218	up	--	--	Molecular Function: hydrolase activity, hydrolyzing O-glycosyl compounds (GO:0004553);; Biological Process: xylan catabolic process (GO:0045493);;	--	--	--	Glycosyl hydrolase family 10	--	glycoside hydrolase [Alternaria alternata]
c281461.graph_c1	8.82044	7.33289	15.4695	66.5543	40.8205	59.6699	2.08462e-07	-2.09668	down	--	--	Molecular Function: hydrolase activity (GO:0016787);;	--	--	--	Glycosyl hydrolase family 12	--	glycosyl hydrolase family 12 [Colletotrichum simmondsii]
c233462.graph_c0	302.134	205.258	277.792	77.8923	135.4	57.7341	1.83808e-10	1.84563	up	--	--	Molecular Function: hydrolase activity, hydrolyzing O-glycosyl compounds (GO:0004553);;	--	--	--	Glycosyl hydrolase family 12	--	concanavalin A-like lectin/glucanase [Alternaria alternata]
c267521.graph_c0	0.0887756	0.342043	1.52371	18.1866	19.5682	19.4206	2.82452e-13	-4.59419	down	--	--	Molecular Function: hydrolase activity (GO:0016787);;	--	--	--	Glycosyl hydrolase family 12	--	Glutathione-dependent formaldehyde-activating family GFA [Macrophomina phaseolina MS6]
c226790.graph_c0	10.296	7.25659	13.3296	29.3349	40.2569	38.2805	0.000793051	-1.50322	down	--	--	Biological Process: polysaccharide catabolic process (GO:0000272);; Molecular Function: cellulase activity (GO:0008810);;	--	--	--	Glycosyl hydrolase family 12	--	glycoside hydrolase family 12 protein [Zymoseptoria brevis]
c266131.graph_c0	106.915	73.7107	43.6419	17.5149	23.0201	16.4966	0.00190831	2.30596	up	--	--	Molecular Function: hydrolase activity, hydrolyzing O-glycosyl compounds (GO:0004553);; Biological Process: mycelium development (GO:0043581);;	--	--	--	Glycosyl hydrolase family 12	--	concanavalin A-like lectin/glucanase [Paraphaeosphaeria sporulosa]
c280946.graph_c0	1.63438	1.95427	2.09583	9.14266	4.46086	11.3309	0.00905517	-1.80612	down	--	--	Cellular Component: nucleus (GO:0005634);; Cellular Component: cytosol (GO:0005829);; Biological Process: starch catabolic process (GO:0005983);; Biological Process: response to water deprivation (GO:0009414);; Cellular Component: plastid (GO:0009536);; Molecular Function: beta-amylase activity (GO:0016161);;	--	--	--	Glycosyl hydrolase family 14	Beta-amylase 1, chloroplastic (Precursor) GN=F14O13.12 OS=Arabidopsis thaliana (Mouse-ear cress) PE=1 SV=1	predicted protein [Hordeum vulgare subsp. vulgare]
c275522.graph_c0	0.641399	0.823746	0.747506	5.1136	2.92756	4.52862	0.00144671	-2.17041	down	[G]	Carbohydrate transport and metabolism	Molecular Function: hydrolase activity, hydrolyzing O-glycosyl compounds (GO:0004553);; Biological Process: metabolic process (GO:0008152);;	K12373|2e-43|sbi:SORBI_02g037280|hypothetical protein	[G]	Carbohydrate transport and metabolism	Glycosyl hydrolase family 20, catalytic domain;; beta-acetyl hexosaminidase like;; Glycosyl hydrolase family 20, domain 2	Beta-hexosaminidase 2 (Precursor) GN=F3F20.4 OS=Arabidopsis thaliana (Mouse-ear cress) PE=1 SV=1	glycoside hydrolase family 20 protein [Acidomyces richmondensis]
c289134.graph_c0	2.61843	2.92568	5.75921	13.905	9.02476	15.3113	0.00188584	-1.45238	down	[G]	Carbohydrate transport and metabolism	Molecular Function: hydrolase activity, hydrolyzing O-glycosyl compounds (GO:0004553);; Biological Process: metabolic process (GO:0008152);;	K12373|8e-93|sbi:SORBI_02g037280|hypothetical protein	[G]	Carbohydrate transport and metabolism	Glycosyl hydrolase family 20, catalytic domain;; beta-acetyl hexosaminidase like;; Glycosyl hydrolase family 20, domain 2	Beta-hexosaminidase 2 (Precursor) GN=F3F20.4 OS=Arabidopsis thaliana (Mouse-ear cress) PE=1 SV=1	glycoside hydrolase family 20 protein [Baudoinia panamericana UAMH 10762]
c276796.graph_c0	0.487971	0.117506	1.04692	5.455	2.26121	3.24059	0.00361802	-2.45373	down	[G]	Carbohydrate transport and metabolism	Molecular Function: hydrolase activity, acting on glycosyl bonds (GO:0016798);;	--	[G]	Carbohydrate transport and metabolism	Glycosyl hydrolase family 20, catalytic domain;; Glycosyl hydrolase family 20, domain 2	Beta-hexosaminidase 3 (Precursor) GN=F5I14.13 OS=Arabidopsis thaliana (Mouse-ear cress) PE=1 SV=1	hypothetical protein AC579_7319 [Pseudocercospora musae]
c265561.graph_c3	0.202096	0.194663	0.51388	3.22245	1.28241	2.5965	0.00101281	-2.66253	down	[G]	Carbohydrate transport and metabolism	Molecular Function: hydrolase activity, hydrolyzing O-glycosyl compounds (GO:0004553);; Biological Process: carbohydrate metabolic process (GO:0005975);;	--	--	--	Glycosyl hydrolase family 3 C-terminal domain;; Fibronectin type III-like domain	Probable beta-D-xylosidase 2 (Precursor) GN=BXL2 OS=Arabidopsis thaliana (Mouse-ear cress) PE=2 SV=1	hypothetical protein NECHADRAFT_86655 [Nectria haematococca mpVI 77-13-4]
c265524.graph_c2	148.254	138.554	108.783	69.9205	71.1221	105.179	0.00170649	1.01238	up	[G]	Carbohydrate transport and metabolism	Molecular Function: hydrolase activity, hydrolyzing O-glycosyl compounds (GO:0004553);; Biological Process: carbohydrate metabolic process (GO:0005975);;	--	--	--	Glycosyl hydrolase family 3 C-terminal domain;; Fibronectin type III-like domain	Probable beta-D-xylosidase 2 (Precursor) GN=BXL2 OS=Arabidopsis thaliana (Mouse-ear cress) PE=2 SV=1	glycoside hydrolase [Alternaria alternata]
c265298.graph_c0	0	0.414763	0.492709	2.2389	1.63943	2.42224	0.00253774	-2.45861	down	[G]	Carbohydrate transport and metabolism	Molecular Function: hydrolase activity, hydrolyzing O-glycosyl compounds (GO:0004553);; Biological Process: metabolic process (GO:0008152);;	--	--	--	Glycosyl hydrolase family 3 C-terminal domain;; Fibronectin type III-like domain	Probable beta-D-xylosidase 6 (Precursor) GN=BXL6 OS=Arabidopsis thaliana (Mouse-ear cress) PE=2 SV=1	beta-glucosidase like protein [Zymoseptoria brevis]
c268392.graph_c0	0.605456	0.791471	0.865985	4.18244	2.7298	5.99179	0.00120714	-2.18662	down	[G]	Carbohydrate transport and metabolism	Molecular Function: hydrolase activity (GO:0016787);;	--	--	--	Glycosyl hydrolase family 3 C-terminal domain;; Fibronectin type III-like domain	Probable beta-D-xylosidase 5 (Precursor) GN=BXL5 OS=Arabidopsis thaliana (Mouse-ear cress) PE=2 SV=2	glycoside hydrolase family 3 protein [Acidomyces richmondensis BFW]
c287411.graph_c0	5.63306	3.83004	9.4156	66.3657	45.0849	70.5548	2.172e-12	-2.97193	down	[G]	Carbohydrate transport and metabolism	Molecular Function: beta-glucosidase activity (GO:0008422);; Molecular Function: xylan 1,4-beta-xylosidase activity (GO:0009044);; Biological Process: glucan catabolic process (GO:0009251);; Biological Process: secondary metabolic process (GO:0019748);; Molecular Function: xylosyltransferase activity (GO:0042285);; Biological Process: D-xylose metabolic process (GO:0042732);; Biological Process: …	--	--	--	Glycosyl hydrolase family 3 C-terminal domain;; Fibronectin type III-like domain	Probable beta-D-xylosidase 6 (Precursor) GN=BXL6 OS=Arabidopsis thaliana (Mouse-ear cress) PE=2 SV=1	glycoside hydrolase family 3 protein [Aureobasidium namibiae CBS 147.97]
c281599.graph_c0	2.04855	2.16416	4.78888	17.7982	10.1963	15.9018	0.000193343	-1.98166	down	--	--	Biological Process: carbohydrate metabolic process (GO:0005975);; Molecular Function: beta-glucosidase activity (GO:0008422);;	--	--	--	Glycosyl hydrolase family 3 C-terminal domain;; Glycosyl hydrolase family 3 N terminal domain	Probable beta-D-xylosidase 2 (Precursor) GN=BXL2 OS=Arabidopsis thaliana (Mouse-ear cress) PE=2 SV=1	hypothetical protein AC578_1080 [Mycosphaerella eumusae]
c268678.graph_c1	0.154225	0.259968	0.77206	2.64625	1.35207	1.60659	0.00659728	-1.94167	down	[G]	Carbohydrate transport and metabolism	Molecular Function: hydrolase activity (GO:0016787);;	--	--	--	Glycosyl hydrolase family 3 C-terminal domain;; Glycosyl hydrolase family 3 N terminal domain;; Fibronectin type III-like domain	Probable beta-D-xylosidase 5 (Precursor) GN=BXL5 OS=Arabidopsis thaliana (Mouse-ear cress) PE=2 SV=2	Beta-glucosidase 1 [Phialophora attae]
c276440.graph_c0	3.41048	2.34646	6.85244	19.8861	10.4952	16.2412	0.00630855	-1.59091	down	[G]	Carbohydrate transport and metabolism	Molecular Function: hydrolase activity (GO:0016787);;	--	--	--	Glycosyl hydrolase family 3 N terminal domain	Alpha-N-arabinofuranosidase (Precursor) GN=Xyl2 OS=Medicago sativa subsp. varia (Alfalfa) PE=2 SV=1	hypothetical protein M436DRAFT_76663 [Aureobasidium namibiae CBS 147.97]
c287924.graph_c0	6.16342	7.09111	18.4473	101.659	47.0008	77.4032	0.000104856	-2.53276	down	[G]	Carbohydrate transport and metabolism	Biological Process: carbohydrate metabolic process (GO:0005975);; Molecular Function: xylan 1,4-beta-xylosidase activity (GO:0009044);; Biological Process: single-organism cellular process (GO:0044763);;	--	--	--	Glycosyl hydrolase family 3 N terminal domain	Probable beta-D-xylosidase 6 (Precursor) GN=BXL6 OS=Arabidopsis thaliana (Mouse-ear cress) PE=2 SV=1	putative exo-1,4-beta-xylosidase xlnD [Paraphaeosphaeria sporulosa]
c255053.graph_c0	1.3253	1.27656	3.1593	14.0115	7.08188	9.43402	0.00360506	-2.10239	down	[G]	Carbohydrate transport and metabolism	Molecular Function: hydrolase activity, hydrolyzing O-glycosyl compounds (GO:0004553);; Biological Process: carbohydrate metabolic process (GO:0005975);;	--	--	--	Glycosyl hydrolase family 3 N terminal domain	--	glycoside hydrolase family 3 protein [Sphaerulina musiva SO2202]
c287242.graph_c0	0.733935	0.433288	0.94816	6.05652	3.22605	4.21738	2.26439e-05	-2.36912	down	[G]	Carbohydrate transport and metabolism	Molecular Function: hydrolase activity, hydrolyzing O-glycosyl compounds (GO:0004553);; Biological Process: carbohydrate metabolic process (GO:0005975);; Molecular Function: N-acetyltransferase activity (GO:0008080);;	--	--	--	Glycosyl hydrolase family 3 N terminal domain;; Acetyltransferase (GNAT) family	--	glycoside hydrolase family 3 protein [Acidomyces richmondensis]
c255152.graph_c0	0.0370156	0.106963	0.317661	1.15478	0.667565	1.61951	0.00301488	-2.60758	down	[G]	Carbohydrate transport and metabolism	Molecular Function: beta-galactosidase activity (GO:0004565);; Biological Process: carbohydrate metabolic process (GO:0005975);; Molecular Function: beta-glucosidase activity (GO:0008422);; Molecular Function: fibrinogen binding (GO:0070051);;	--	--	--	Glycosyl hydrolase family 3 N terminal domain;; Glycosyl hydrolase family 3 C-terminal domain	Probable beta-D-xylosidase 2 (Precursor) GN=BXL2 OS=Arabidopsis thaliana (Mouse-ear cress) PE=2 SV=1	glycoside hydrolase family 3 protein [Bipolaris oryzae ATCC 44560]
c287818.graph_c0	2.71895	2.7021	6.46096	26.569	16.0425	15.9153	0.000125455	-1.99589	down	[G]	Carbohydrate transport and metabolism	Biological Process: metabolic process (GO:0008152);; Molecular Function: hydrolase activity, acting on glycosyl bonds (GO:0016798);;	--	--	--	Glycosyl hydrolase family 3 N terminal domain;; Glycosyl hydrolase family 3 C-terminal domain	Alpha-N-arabinofuranosidase (Precursor) GN=Xyl2 OS=Medicago sativa subsp. varia (Alfalfa) PE=2 SV=1	glycoside hydrolase family 3 protein [Dothistroma septosporum NZE10]
c281267.graph_c0	0.55004	0.716803	2.22133	9.65648	5.93242	9.16778	2.90058e-06	-2.53503	down	[G]	Carbohydrate transport and metabolism	Biological Process: metabolic process (GO:0008152);; Molecular Function: hydrolase activity, acting on glycosyl bonds (GO:0016798);;	--	--	--	Glycosyl hydrolase family 3 N terminal domain;; Glycosyl hydrolase family 3 C-terminal domain	Probable beta-D-xylosidase 2 (Precursor) GN=BXL2 OS=Arabidopsis thaliana (Mouse-ear cress) PE=2 SV=1	hypothetical protein ANO11243_076750 [fungal sp. No.11243]
c278613.graph_c0	2.4528	2.28384	3.66416	20.1078	14.0488	18.9079	7.21281e-07	-2.34634	down	[G]	Carbohydrate transport and metabolism	Molecular Function: hydrolase activity (GO:0016787);;	--	--	--	Glycosyl hydrolase family 3 N terminal domain;; Glycosyl hydrolase family 3 C-terminal domain	Beta-D-xylosidase 4 (Precursor) GN=BXL4 OS=Arabidopsis thaliana (Mouse-ear cress) PE=1 SV=1	hypothetical protein M436DRAFT_76663 [Aureobasidium namibiae CBS 147.97]
c282569.graph_c0	0.392212	0.419764	1.62061	9.24486	3.58037	8.26227	0.0007244	-2.82822	down	[G]	Carbohydrate transport and metabolism	Molecular Function: beta-galactosidase activity (GO:0004565);; Biological Process: metabolic process (GO:0008152);; Molecular Function: beta-glucosidase activity (GO:0008422);; Molecular Function: fibrinogen binding (GO:0070051);;	--	--	--	Glycosyl hydrolase family 3 N terminal domain;; Glycosyl hydrolase family 3 C-terminal domain;; Fibronectin type III-like domain	Beta-D-xylosidase 4 (Precursor) GN=BXL4 OS=Arabidopsis thaliana (Mouse-ear cress) PE=1 SV=1	glycoside hydrolase family 3 protein [Bipolaris oryzae ATCC 44560]
c282995.graph_c3	1.26158	1.37098	3.17706	8.37612	6.35248	10.4463	0.000396736	-1.81685	down	[G]	Carbohydrate transport and metabolism	Biological Process: polysaccharide catabolic process (GO:0000272);; Molecular Function: hydrolase activity, hydrolyzing O-glycosyl compounds (GO:0004553);;	--	--	--	Glycosyl hydrolase family 3 N terminal domain;; Glycosyl hydrolase family 3 C-terminal domain;; Fibronectin type III-like domain	Probable beta-D-xylosidase 2 (Precursor) GN=BXL2 OS=Arabidopsis thaliana (Mouse-ear cress) PE=2 SV=1	hypothetical protein VE00_09890 [Pseudogymnoascus sp. WSF 3629]
c268820.graph_c0	1.49993	0.619187	1.97509	7.53894	6.72692	8.48218	5.74413e-05	-2.18647	down	[G]	Carbohydrate transport and metabolism	Molecular Function: hydrolase activity (GO:0016787);;	--	--	--	Glycosyl hydrolase family 3 N terminal domain;; Glycosyl hydrolase family 3 C-terminal domain;; Fibronectin type III-like domain	Beta-D-xylosidase 4 (Precursor) GN=BXL4 OS=Arabidopsis thaliana (Mouse-ear cress) PE=1 SV=1	hypothetical protein HMPREF1541_07788 [Cyphellophora europaea CBS 101466]
c266550.graph_c0	0.178426	0.145424	0.235572	0.88491	0.563813	1.04373	0.00618581	-1.84558	down	[G]	Carbohydrate transport and metabolism	Molecular Function: beta-galactosidase activity (GO:0004565);; Molecular Function: fibrinogen binding (GO:0070051);;	--	--	--	Glycosyl hydrolase family 3 N terminal domain;; Glycosyl hydrolase family 3 C-terminal domain;; Fibronectin type III-like domain	Probable beta-D-xylosidase 5 (Precursor) GN=BXL5 OS=Arabidopsis thaliana (Mouse-ear cress) PE=2 SV=2	putative beta-glucosidase [Aureobasidium pullulans EXF-150]
c287442.graph_c0	1.77393	1.52692	2.84317	6.59388	6.54217	8.13879	0.00533798	-1.48805	down	[G]	Carbohydrate transport and metabolism	Molecular Function: hydrolase activity, hydrolyzing O-glycosyl compounds (GO:0004553);; Biological Process: carbohydrate metabolic process (GO:0005975);;	--	--	--	Glycosyl hydrolase family 3 N terminal domain;; Glycosyl hydrolase family 3 C-terminal domain;; Fibronectin type III-like domain	Beta-D-xylosidase 3 (Precursor) GN=F17I14.80 OS=Arabidopsis thaliana (Mouse-ear cress) PE=1 SV=1	hypothetical protein BN1708_015267 [Verticillium longisporum]
c285506.graph_c0	7.12343	6.78167	9.63578	27.1327	26.7228	28.8196	0.00150791	-1.49807	down	[G]	Carbohydrate transport and metabolism	--	K05349|1e-44|rcu:RCOM_1903090|beta-glucosidase, putative (EC:3.2.1.21)	--	--	Glycosyl hydrolase family 3 N terminal domain;; Glycosyl hydrolase family 3 C-terminal domain;; Fungal cellulose binding domain	Beta-D-xylosidase 4 (Precursor) GN=BXL4 OS=Arabidopsis thaliana (Mouse-ear cress) PE=1 SV=1	hypothetical protein V500_04452 [Pseudogymnoascus sp. VKM F-4518 (FW-2643)]
c278533.graph_c0	1.55238	1.25605	2.75327	15.5298	9.1145	16.3332	1.34484e-06	-2.57926	down	[G]	Carbohydrate transport and metabolism	Cellular Component: extracellular region (GO:0005576);; Molecular Function: xylan 1,4-beta-xylosidase activity (GO:0009044);; Biological Process: xylan catabolic process (GO:0045493);;	--	--	--	Glycosyl hydrolase family 3 N terminal domain;; Glycosyl hydrolase family 3 C-terminal domain;; WSC domain	Alpha-N-arabinofuranosidase (Precursor) GN=Xyl2 OS=Medicago sativa subsp. varia (Alfalfa) PE=2 SV=1	hypothetical protein P875_00042853 [Aspergillus parasiticus SU-1]
c266858.graph_c0	175.045	167.515	135.204	43.4198	42.8753	46.9399	5.27642e-12	2.1729	up	--	--	Biological Process: carbohydrate metabolic process (GO:0005975);; Molecular Function: cellulase activity (GO:0008810);;	--	--	--	Glycosyl hydrolase family 45	--	endoglucanase-5 [Alternaria alternata]
c285135.graph_c0	16.6741	18.9421	29.9175	98.5436	62.1064	88.705	6.06245e-06	-1.61235	down	--	--	Biological Process: carbohydrate metabolic process (GO:0005975);; Molecular Function: cellulase activity (GO:0008810);;	--	--	--	Glycosyl hydrolase family 45	--	hypothetical protein M438DRAFT_403535 [Aureobasidium pullulans EXF-150]
c280061.graph_c2	1.3956	1.45181	2.87442	7.72083	4.75418	7.61802	0.00992574	-1.50546	down	--	--	--	K01230|3e-21|zma:100282405|cl335_1	[G]	Carbohydrate transport and metabolism	Glycosyl hydrolase family 47	Mannosyl-oligosaccharide 1,2-alpha-mannosidase MNS3 GN=MNS3 OS=Arabidopsis thaliana (Mouse-ear cress) PE=2 SV=1	glycoside hydrolase family 47 protein [Acidomyces richmondensis BFW]
c280541.graph_c1	0.865287	0.926071	1.28346	12.7973	5.20172	9.21416	0.000237069	-2.82223	down	--	--	Molecular Function: mannosyl-oligosaccharide 1,2-alpha-mannosidase activity (GO:0004571);; Molecular Function: calcium ion binding (GO:0005509);; Cellular Component: membrane (GO:0016020);;	K01230|4e-53|ath:AT1G30000|glycoside hydrolase family 47 protein	[G]	Carbohydrate transport and metabolism	Glycosyl hydrolase family 47	Mannosyl-oligosaccharide 1,2-alpha-mannosidase MNS3 GN=MNS3 OS=Arabidopsis thaliana (Mouse-ear cress) PE=2 SV=1	glycoside hydrolase family 47 protein [Pseudocercospora fijiensis CIRAD86]
c263082.graph_c0	0.856688	1.65036	2.92716	23.5338	12.0883	16.8074	1.2756e-06	-2.95326	down	--	--	Molecular Function: mannosyl-oligosaccharide 1,2-alpha-mannosidase activity (GO:0004571);; Molecular Function: calcium ion binding (GO:0005509);; Cellular Component: membrane (GO:0016020);;	K01230|5e-46|osa:4336917|Os04g0606400	[G]	Carbohydrate transport and metabolism	Glycosyl hydrolase family 47	Mannosyl-oligosaccharide 1,2-alpha-mannosidase MNS1 OS=Arabidopsis thaliana (Mouse-ear cress) PE=1 SV=1	glycoside hydrolase family 47 protein [Baudoinia panamericana UAMH 10762]
c281938.graph_c0	1.20997	1.031	1.42	6.96878	3.21727	5.18724	0.0031403	-1.74933	down	--	--	Molecular Function: hydrolase activity (GO:0016787);;	K01230|4e-68|osa:4336917|Os04g0606400	[G]	Carbohydrate transport and metabolism	Glycosyl hydrolase family 47	Mannosyl-oligosaccharide 1,2-alpha-mannosidase MNS1 OS=Arabidopsis thaliana (Mouse-ear cress) PE=1 SV=1	glycoside hydrolase family 47 protein [Baudoinia panamericana UAMH 10762]
c289027.graph_c0	4.77	2.42259	4.71375	17.1357	13.5555	12.6483	0.0041605	-1.55945	down	--	--	Molecular Function: mannosyl-oligosaccharide 1,2-alpha-mannosidase activity (GO:0004571);; Molecular Function: calcium ion binding (GO:0005509);; Cellular Component: membrane (GO:0016020);;	K10084|4e-99|ath:AT1G27520|glycoside hydrolase family 47 protein	[G]	Carbohydrate transport and metabolism	Glycosyl hydrolase family 47	Probable alpha-mannosidase I MNS5 GN=MNS5 OS=Arabidopsis thaliana (Mouse-ear cress) PE=2 SV=1	glycoside hydrolase family 47 protein [Acidomyces richmondensis]
c269927.graph_c1	0.593341	0.72539	1.76259	9.51628	6.33354	9.84196	3.9621e-08	-2.76026	down	--	--	--	K01230|2e-31|ath:AT3G21160|mannosyl-oligosaccharide 1,2-alpha-mannosidase, putative	[G]	Carbohydrate transport and metabolism	Glycosyl hydrolase family 47	Mannosyl-oligosaccharide 1,2-alpha-mannosidase MNS2 GN=MSA6.31 OS=Arabidopsis thaliana (Mouse-ear cress) PE=1 SV=1	glycoside hydrolase family 47 protein [Aureobasidium subglaciale EXF-2481]
c263082.graph_c1	0.172543	0.332394	1.3162	11.4834	3.28463	8.26808	0.00304554	-3.37117	down	--	--	Molecular Function: mannosyl-oligosaccharide 1,2-alpha-mannosidase activity (GO:0004571);; Molecular Function: calcium ion binding (GO:0005509);; Cellular Component: membrane (GO:0016020);;	K01230|2e-13|sbi:SORBI_09g006500|hypothetical protein	[G]	Carbohydrate transport and metabolism	Glycosyl hydrolase family 47	Mannosyl-oligosaccharide 1,2-alpha-mannosidase MNS3 GN=MNS3 OS=Arabidopsis thaliana (Mouse-ear cress) PE=2 SV=1	glycoside hydrolase family 47 protein [Dothistroma septosporum NZE10]
c279610.graph_c0	84.9325	88.55	80.0142	36.671	59.5333	45.0518	3.98681e-05	1.16914	up	--	--	Molecular Function: mannosyl-oligosaccharide 1,2-alpha-mannosidase activity (GO:0004571);; Molecular Function: calcium ion binding (GO:0005509);; Cellular Component: membrane (GO:0016020);;	K01230|3e-69|rcu:RCOM_1302160|mannosyl-oligosaccharide alpha-1,2-mannosidase, putative (EC:3.2.1.113)	[G]	Carbohydrate transport and metabolism	Glycosyl hydrolase family 47	Mannosyl-oligosaccharide 1,2-alpha-mannosidase MNS1 OS=Arabidopsis thaliana (Mouse-ear cress) PE=1 SV=1	seven-hairpin glycosidase [Alternaria alternata]
c271119.graph_c0	0.579814	0.698112	1.61254	6.07973	4.69585	4.83202	0.000518894	-2.13034	down	--	--	--	K01230|1e-61|rcu:RCOM_0632950|endoplasmic reticulum mannosyl-oligosaccharide 1,2-alpha-mannosidase, putative (EC:3.2.1.113)	[G]	Carbohydrate transport and metabolism	Glycosyl hydrolase family 47	Mannosyl-oligosaccharide 1,2-alpha-mannosidase MNS3 GN=MNS3 OS=Arabidopsis thaliana (Mouse-ear cress) PE=2 SV=1	glycoside hydrolase family 47 protein [Acidomyces richmondensis BFW]
c274982.graph_c0	0.755864	1.0921	2.11075	6.84964	4.86849	7.08658	0.00115253	-1.94014	down	[G]	Carbohydrate transport and metabolism	--	--	--	--	Glycosyl hydrolase family 53	--	glycoside hydrolase family 53 protein [Dothistroma septosporum NZE10]
c284010.graph_c0	0.546756	0.430893	1.0427	6.09922	2.93825	3.8834	0.000294415	-2.37282	down	[I]	Lipid transport and metabolism	Molecular Function: transferase activity (GO:0016740);;	--	--	--	Glycosyl hydrolase family 53;; Glycosyl hydrolase family 53	--	hypothetical protein FE78DRAFT_203177 [Acidomyces richmondensis]
c248892.graph_c0	5.3665	0.753832	1.17268	13.1377	18.8189	20.6145	1.13127e-05	-2.55859	down	--	--	--	--	--	--	Glycosyl hydrolase family 61	--	murein transglycosylase [Blastomyces dermatitidis ATCC 18188]
c233405.graph_c0	759.704	651.328	588.587	248.557	413.138	289.068	2.07466e-07	1.39536	up	--	--	Molecular Function: hydrolase activity (GO:0016787);;	--	--	--	Glycosyl hydrolase family 61	--	hypothetical protein CC77DRAFT_504833 [Alternaria alternata]
c277293.graph_c0	92.7948	52.3145	76.4623	18.2349	32.5265	19.8466	8.47672e-07	1.95523	up	--	--	--	--	--	--	Glycosyl hydrolase family 61	--	endoglucanase B [Alternaria alternata]
c264130.graph_c0	21.6199	20.9636	46.3157	169.818	143.833	233.927	1.76313e-06	-2.3242	down	--	--	--	--	--	--	Glycosyl hydrolase family 61	--	cellulose-containing protein [Fusarium langsethiae]
c270923.graph_c5	118.662	89.3227	89.1514	361.783	429.793	335.564	1.45087e-09	-1.60197	down	--	--	--	--	--	--	Glycosyl hydrolase family 61	--	hypothetical protein CHGG_03676 [Chaetomium globosum CBS 148.51]
c287840.graph_c0	553.878	414.944	575.03	2273.82	1327.23	1567.14	0.000234624	-1.42424	down	--	--	Molecular Function: hydrolase activity (GO:0016787);;	--	--	--	Glycosyl hydrolase family 61	--	endo-1,4-beta-glucanase glycosyl hydrolase family 61 [Zymoseptoria tritici IPO323]
c242510.graph_c1	2.20408	1.41535	1.40111	9.16811	8.83331	8.80145	0.00795976	-2.09611	down	--	--	Molecular Function: hydrolase activity, hydrolyzing O-glycosyl compounds (GO:0004553);; Cellular Component: extracellular region (GO:0005576);; Biological Process: carbohydrate metabolic process (GO:0005975);; Molecular Function: cellulose binding (GO:0030248);;	--	--	--	Glycosyl hydrolase family 61	--	fungal cellulose binding domain-containing protein [Colletotrichum graminicola M1.001]
c221515.graph_c1	15.7989	15.9602	5.51151	1.4025	0.772163	5.4191	0.00983261	2.6357	up	--	--	--	--	--	--	Glycosyl hydrolase family 61	--	glycoside hydrolase family 61 protein [Bipolaris sorokiniana ND90Pr]
c270923.graph_c4	10.8477	14.7512	14.2986	78.6322	48.9088	45.6996	0.0001351	-1.78114	down	--	--	--	--	--	--	Glycosyl hydrolase family 61	--	putative glycoside hydrolase family 61 protein [Eutypa lata UCREL1]
c285921.graph_c0	5.72519	4.82531	3.19873	1.11631	2.24071	1.81717	0.00246604	1.73726	up	--	--	--	--	--	--	Glycosyl hydrolase family 61	--	glycoside hydrolase family 61 protein [Pyrenochaeta sp. DS3sAY3a]
c276720.graph_c0	87.1855	80.3011	114.386	483.101	322.235	395.029	7.4923e-10	-1.77252	down	--	--	--	--	--	--	Glycosyl hydrolase family 61	--	hypothetical protein CHGG_03676 [Chaetomium globosum CBS 148.51]
c245121.graph_c1	299.303	316.825	196.953	155.893	176.752	132.889	0.00781884	1.14428	up	--	--	--	--	--	--	Glycosyl hydrolase family 61	--	lytic polysaccharide monooxygenase [Bipolaris zeicola 26-R-13]
c267802.graph_c4	152.811	122.023	193.72	1102.28	678.309	836.603	1.10867e-08	-2.16732	down	--	--	Molecular Function: hydrolase activity (GO:0016787);;	--	--	--	Glycosyl hydrolase family 61	--	putative glycosyl hydrolase family 61 [Colletotrichum sublineola]
c266200.graph_c1	0.620563	0.29887	1.18346	5.80792	4.97407	3.23226	0.00203699	-2.4493	down	--	--	--	--	--	--	Glycosyl hydrolase family 61	--	hypothetical protein V493_03468 [Pseudogymnoascus sp. VKM F-4281 (FW-2241)]
c282183.graph_c0	639.897	464.759	702.719	2970.98	1681.62	2103.61	0.000126828	-1.58623	down	--	--	--	--	--	--	Glycosyl hydrolase family 61	--	putative glycoside hydrolase family 61 protein [Neofusicoccum parvum UCRNP2]
c283131.graph_c1	39.0669	29.0562	35.9156	156.418	90.4234	99.9388	0.000699721	-1.41427	down	--	--	Molecular Function: cellulase activity (GO:0008810);; Biological Process: glucan catabolic process (GO:0009251);;	--	--	--	Glycosyl hydrolase family 61	--	Putative Gh61 isozyme a [Aspergillus calidoustus]
c269221.graph_c0	57.7554	43.4093	47.9096	20.5508	47.4185	22.6378	0.00541046	1.03256	up	--	--	--	--	--	--	Glycosyl hydrolase family 61	--	glycoside hydrolase [Alternaria alternata]
c270226.graph_c0	152.761	138.9	248.743	1435.85	892.414	1084.43	1.70079e-09	-2.34726	down	--	--	Molecular Function: hydrolase activity (GO:0016787);;	--	--	--	Glycosyl hydrolase family 61	--	hypothetical protein TI39_contig4121g00014 [Zymoseptoria brevis]
c278836.graph_c0	7.14992	3.61689	5.15005	2.13963	2.83455	1.66111	0.00535133	1.57077	up	--	--	--	--	--	--	Glycosyl hydrolase family 61	--	endoglucanase IV [Alternaria alternata]
c267802.graph_c1	6.72615	2.97192	26.3017	60.769	55.5203	90.7663	0.000316224	-2.26288	down	--	--	--	--	--	--	Glycosyl hydrolase family 61	--	hypothetical protein CHGG_03676 [Chaetomium globosum CBS 148.51]
c114854.graph_c0	15469.7	13521.2	11401.8	6483.77	9581.92	6739.38	6.64616e-05	1.15085	up	--	--	--	--	--	--	Glycosyl hydrolase family 61	--	hypothetical protein CC77DRAFT_985079 [Alternaria alternata]
c269786.graph_c0	28.8291	28.3752	13.2046	6.02206	2.77494	5.7703	0.000721419	2.62114	up	--	--	--	--	--	--	Glycosyl hydrolase family 61	--	endoglucanase B [Alternaria alternata]
c246286.graph_c1	158.836	143.161	93.4196	27.3588	39.638	47.1435	2.58816e-05	2.12246	up	--	--	Molecular Function: hydrolase activity (GO:0016787);;	--	--	--	Glycosyl hydrolase family 61	--	cel1 protein precursor [Alternaria alternata]
c238449.graph_c1	76.3039	47.3651	69.0755	28.3107	57.1966	17.9582	0.00655877	1.20521	up	--	--	--	--	--	--	Glycosyl hydrolase family 61	--	glycoside hydrolase [Alternaria alternata]
c114855.graph_c0	1878.09	1378.27	1623.41	469.441	976.441	551.884	2.10478e-09	1.60093	up	--	--	--	--	--	--	Glycosyl hydrolase family 61	--	hypothetical protein CC77DRAFT_991874 [Alternaria alternata]
c202481.graph_c0	1.07931	0.173269	5.23154	23.1021	17.933	33.6363	5.88234e-06	-3.27729	down	--	--	--	--	--	--	Glycosyl hydrolase family 61	--	lytic polysaccharide monooxygenase [Acidomyces richmondensis]
c286403.graph_c0	58.2675	58.7616	99.1017	366.294	210.333	273.573	6.68944e-05	-1.66128	down	--	--	--	--	--	--	Glycosyl hydrolase family 61	--	carbohydrate-binding module family 18 protein [Aureobasidium subglaciale EXF-2481]
c279935.graph_c1	6.05779	1.37294	2.71826	16.6222	22.1867	19.4618	3.80342e-06	-2.2281	down	--	--	Molecular Function: hydrolase activity (GO:0016787);;	--	--	--	Glycosyl hydrolase family 61;; Fungal cellulose binding domain	--	hypothetical protein VE04_04107 [Pseudogymnoascus sp. 24MN13]
c277282.graph_c0	29.151	30.8072	19.3937	10.5547	11.3912	10.5322	0.000302172	1.62752	up	--	--	--	--	--	--	Glycosyl hydrolase family 61;; Fungal cellulose binding domain	--	cel1 protein precursor [Alternaria alternata]
c242733.graph_c1	8.99589	7.78535	9.36165	25.3578	26.7651	23.5469	0.00313269	-1.21442	down	--	--	Molecular Function: hydrolase activity, hydrolyzing O-glycosyl compounds (GO:0004553);; Cellular Component: extracellular region (GO:0005576);; Biological Process: carbohydrate metabolic process (GO:0005975);; Molecular Function: cellulose binding (GO:0030248);;	--	--	--	Glycosyl hydrolase family 61;; Fungal cellulose binding domain	--	hypothetical protein CC77DRAFT_1005473 [Alternaria alternata]
c276524.graph_c1	65.374	49.1181	60.4996	32.2328	35.4902	33.0091	2.11868e-05	1.11252	up	[IQR]	--	--	--	[R]	General function prediction only	Glycosyl hydrolase family 61;; Fungal cellulose binding domain;; short chain dehydrogenase;; Enoyl-(Acyl carrier protein) reductase	Tropinone reductase-like 1 OS=Erythroxylum coca (Coca plant) PE=2 SV=1	hypothetical protein CC77DRAFT_929132 [Alternaria alternata]
c251170.graph_c0	30.9594	16.6432	22.7018	10.8548	17.668	12.5395	0.00743886	1.08255	up	--	--	Molecular Function: hydrolase activity (GO:0016787);;	--	--	--	Glycosyl hydrolase family 61;; Glycosyl hydrolase family 61	--	glycoside hydrolase family 61 protein-like protein [Alternaria alternata]
c273669.graph_c0	17.9425	17.5535	9.22479	4.44526	3.55033	6.21081	0.00153376	1.99444	up	--	--	Molecular Function: hydrolase activity (GO:0016787);;	--	--	--	Glycosyl hydrolase family 61;; Glycosyl hydrolase family 61	--	glycoside hydrolase family 61 protein-like protein [Alternaria alternata]
c281970.graph_c0	7.70064	4.94495	11.9321	46.7128	31.8263	61.1669	0.000144972	-2.21122	down	--	--	Biological Process: L-arabinose metabolic process (GO:0046373);; Molecular Function: alpha-L-arabinofuranosidase activity (GO:0046556);;	--	--	--	Glycosyl hydrolase family 62	--	glycoside hydrolase family 62 protein [Aureobasidium namibiae CBS 147.97]
c281970.graph_c1	71.7621	70.0964	135.952	575.785	309.247	502.036	4.23591e-05	-2.01107	down	--	--	Cellular Component: extracellular region (GO:0005576);; Biological Process: xylan catabolic process (GO:0045493);; Biological Process: L-arabinose metabolic process (GO:0046373);; Molecular Function: alpha-L-arabinofuranosidase activity (GO:0046556);;	--	--	--	Glycosyl hydrolase family 62	--	alpha-L-arabinofuranosidase axhA [Aspergillus oryzae 3.042]
c292547.graph_c0	0.16143	0	0.923572	3.69316	4.69048	7.56738	0.000113671	-3.64072	down	--	--	Molecular Function: hydrolase activity, hydrolyzing O-glycosyl compounds (GO:0004553);; Biological Process: carbohydrate metabolic process (GO:0005975);;	--	--	--	Glycosyl hydrolase family 62	--	putative alpha-L-arabinofuranosidase axhA-1 [Phialocephala scopiformis]
c269059.graph_c4	20.517	13.7411	37.599	96.844	92.3439	99.8518	5.2372e-05	-1.71536	down	--	--	Biological Process: L-arabinose metabolic process (GO:0046373);; Molecular Function: alpha-L-arabinofuranosidase activity (GO:0046556);;	--	--	--	Glycosyl hydrolase family 62	--	glycoside hydrolase family 62 protein [Setosphaeria turcica Et28A]
c273098.graph_c0	1.34218	0.323204	1.38646	9.07227	10.0857	19.1084	0.000279599	-3.3726	down	--	--	Biological Process: L-arabinose metabolic process (GO:0046373);; Molecular Function: alpha-L-arabinofuranosidase activity (GO:0046556);;	--	--	--	Glycosyl hydrolase family 62	--	Glycoside hydrolase family 62 arabinosidase [Macrophomina phaseolina MS6]
c277913.graph_c0	18.2131	19.9048	43.7509	243.485	104.225	174.404	0.000598675	-2.36511	down	--	--	Biological Process: carbohydrate metabolic process (GO:0005975);; Molecular Function: hydrolase activity, acting on glycosyl bonds (GO:0016798);;	--	--	--	Glycosyl hydrolase family 62	--	hypothetical protein, partial [Colletotrichum graminicola]
c289136.graph_c0	2.39945	2.37203	3.52225	11.1627	6.73773	10.952	0.00212409	-1.48257	down	--	--	Molecular Function: catalytic activity (GO:0003824);;	--	--	--	Glycosyl hydrolase family 65, N-terminal domain	Alpha-L-fucosidase 2 (Precursor) GN=At4g34260 OS=Arabidopsis thaliana (Mouse-ear cress) PE=2 SV=1	hypothetical protein HMPREF1541_07627 [Cyphellophora europaea CBS 101466]
c271424.graph_c0	1.10631	1.35362	3.36427	18.9046	9.25694	13.3934	4.82353e-05	-2.5315	down	--	--	Molecular Function: catalytic activity (GO:0003824);;	--	--	--	Glycosyl hydrolase family 65, N-terminal domain	Alpha-L-fucosidase 2 (Precursor) GN=At4g34260 OS=Arabidopsis thaliana (Mouse-ear cress) PE=2 SV=1	hypothetical protein HMPREF1541_07627 [Cyphellophora europaea CBS 101466]
c270352.graph_c0	1.82464	2.63631	5.84095	21.8206	13.0583	29.326	0.00109637	-2.33863	down	[G]	Carbohydrate transport and metabolism	Cellular Component: extracellular region (GO:0005576);; Biological Process: xylan catabolic process (GO:0045493);; Molecular Function: alpha-glucuronidase activity (GO:0046559);;	--	--	--	Glycosyl hydrolase family 67 C-terminus	--	hypothetical protein S40285_05666 [Stachybotrys chlorohalonata IBT 40285]
c284642.graph_c1	4.92409	4.95859	7.10391	21.912	17.9723	27.746	3.04007e-05	-1.67939	down	[G]	Carbohydrate transport and metabolism	Cellular Component: extracellular region (GO:0005576);; Biological Process: xylan catabolic process (GO:0045493);; Molecular Function: alpha-glucuronidase activity (GO:0046559);;	--	--	--	Glycosyl hydrolase family 67 middle domain;; Glycosyl hydrolase family 67 C-terminus;; Glycosyl hydrolase family 67 N-terminus	--	alpha-glucuronidase A [Cyphellophora europaea CBS 101466]
c273097.graph_c0	0.972334	1.33092	2.29349	7.29079	8.97296	10.2356	7.58624e-05	-2.22017	down	[G]	Carbohydrate transport and metabolism	Cellular Component: extracellular region (GO:0005576);; Biological Process: xylan catabolic process (GO:0045493);; Molecular Function: alpha-glucuronidase activity (GO:0046559);;	--	--	--	Glycosyl hydrolase family 67 middle domain;; Glycosyl hydrolase family 67 N-terminus;; Glycosyl hydrolase family 67 C-terminus	--	alpha-glucuronidase A [Cyphellophora europaea CBS 101466]
c228550.graph_c0	0.494633	0.238221	2.59407	9.00146	5.57534	7.72902	0.000526638	-2.48222	down	--	--	Molecular Function: hydrolase activity, hydrolyzing O-glycosyl compounds (GO:0004553);; Cellular Component: extracellular region (GO:0005576);; Biological Process: carbohydrate metabolic process (GO:0005975);; Molecular Function: cellulose binding (GO:0030248);;	--	--	--	Glycosyl hydrolase family 7	--	carbohydrate-binding module family 1 protein, partial [Peniophora sp. CONT]
c258138.graph_c0	71.4284	45.6359	48.1581	13.005	8.91562	24.8027	2.1518e-05	2.13663	up	--	--	Molecular Function: hydrolase activity, hydrolyzing O-glycosyl compounds (GO:0004553);; Biological Process: carbohydrate metabolic process (GO:0005975);;	--	--	--	Glycosyl hydrolase family 7	--	glycoside hydrolase family 7 protein [Setosphaeria turcica Et28A]
c235304.graph_c1	0.88469	0	0	14.7198	7.53435	15.2063	1.69788e-06	-5.1151	down	--	--	Biological Process: polysaccharide catabolic process (GO:0000272);; Molecular Function: hydrolase activity, hydrolyzing O-glycosyl compounds (GO:0004553);;	--	--	--	Glycosyl hydrolase family 7	--	exoglucanase-like protein 1 precursor [Pyrenochaeta sp. DS3sAY3a]
c114869.graph_c0	611.433	394.446	598.512	292.56	324.772	295.83	9.11782e-07	1.12173	up	--	--	Molecular Function: hydrolase activity, hydrolyzing O-glycosyl compounds (GO:0004553);; Biological Process: carbohydrate metabolic process (GO:0005975);;	--	--	--	Glycosyl hydrolase family 7	--	exoglucanase [Alternaria alternata]
c260891.graph_c0	9.73203	8.35317	14.3332	63.5277	56.3807	64.9436	2.54477e-07	-2.20317	down	--	--	Cellular Component: extracellular region (GO:0005576);; Molecular Function: cellulose 1,4-beta-cellobiosidase activity (GO:0016162);; Biological Process: cellulose catabolic process (GO:0030245);;	--	--	--	Glycosyl hydrolase family 7	--	carbohydrate-binding module family 1 protein, partial [Peniophora sp. CONT]
c261282.graph_c0	692.827	589.675	630.072	300.53	400.692	365.826	5.07187e-07	1.16095	up	--	--	Molecular Function: hydrolase activity, hydrolyzing O-glycosyl compounds (GO:0004553);; Biological Process: carbohydrate metabolic process (GO:0005975);;	--	--	--	Glycosyl hydrolase family 7	--	glycoside hydrolase [Alternaria alternata]
c272898.graph_c0	0.100503	0.290419	1.82082	8.67457	8.45849	9.73668	2.52772e-06	-3.33598	down	--	--	Biological Process: polysaccharide catabolic process (GO:0000272);; Molecular Function: hydrolase activity, hydrolyzing O-glycosyl compounds (GO:0004553);;	--	--	--	Glycosyl hydrolase family 7	--	glycoside hydrolase family 7 protein [Trichoderma virens Gv29-8]
c266066.graph_c0	21.8823	19.9358	23.1259	68.4558	55.8616	55.9906	0.00051336	-1.15035	down	--	--	Biological Process: glucan catabolic process (GO:0009251);; Molecular Function: hydrolase activity, acting on glycosyl bonds (GO:0016798);;	--	--	--	Glycosyl hydrolase family 7	--	endoglucanase EG-1 precursor [Aspergillus terreus NIH2624]
c263752.graph_c1	4159.33	3310.21	4010.95	2090.09	2378.98	2188.23	3.09421e-07	1.10271	up	--	--	Molecular Function: cellulose 1,4-beta-cellobiosidase activity (GO:0016162);; Biological Process: cellulose catabolic process (GO:0030245);;	--	--	--	Glycosyl hydrolase family 7	--	exoglucanase-like protein 1 precursor [Alternaria alternata]
c256768.graph_c0	42.4477	19.9663	32.6501	143.533	146.159	217.629	4.02062e-06	-2.11433	down	--	--	Biological Process: polysaccharide catabolic process (GO:0000272);; Molecular Function: hydrolase activity, hydrolyzing O-glycosyl compounds (GO:0004553);;	--	--	--	Glycosyl hydrolase family 7;; Fungal cellulose binding domain	--	glycoside hydrolase family 7 protein [Peniophora sp. CONT]
c272898.graph_c1	2.93779	1.46051	2.98201	14.8808	17.4708	26.8521	1.82142e-05	-2.70914	down	--	--	Molecular Function: hydrolase activity, hydrolyzing O-glycosyl compounds (GO:0004553);; Biological Process: glucan catabolic process (GO:0009251);;	--	--	--	Glycosyl hydrolase family 7;; Fungal cellulose binding domain	--	endoglucanase, putative [Talaromyces stipitatus ATCC 10500]
c289294.graph_c0	9.08637	8.05456	15.1727	47.4272	22.6277	37.9532	0.00630855	-1.43035	down	[G]	Carbohydrate transport and metabolism	--	--	[TZ]	--	Glycosyl hydrolase family 71;; Class II Aldolase and Adducin N-terminal domain	--	glycoside hydrolase family 71 protein [Dothistroma septosporum NZE10]
c203407.graph_c0	74.7182	82.5374	79.9909	41.3842	63.8309	42.4009	4.82353e-05	1.01	up	--	--	Biological Process: regulation of signal transduction (GO:0009966);;	--	[T]	Signal transduction mechanisms	Glycosyl hydrolase family 71;; TAP42-like family;; GDSL-like Lipase/Acylhydrolase family;; GDSL-like Lipase/Acylhydrolase	GDSL esterase/lipase At5g62930 GN=At5g62930 OS=Arabidopsis thaliana (Mouse-ear cress) PE=2 SV=3	hypothetical protein CC77DRAFT_92026 [Alternaria alternata]
c288330.graph_c0	0.548331	0.598587	1.81255	7.22265	3.00332	5.33125	0.00389612	-2.09723	down	--	--	Molecular Function: hydrolase activity (GO:0016787);;	--	--	--	Glycosyl hydrolase family 76	--	hypothetical protein AC579_6088 [Pseudocercospora musae]
c275200.graph_c0	1.00148	1.35051	1.43242	7.91498	4.71604	7.72016	0.00153788	-2.09681	down	--	--	--	--	--	--	Glycosyl hydrolase family 76	--	glycoside hydrolase family 76 protein [Baudoinia panamericana UAMH 10762]
c272170.graph_c0	2.31281	3.59868	9.66958	34.9664	19.9641	29.4675	0.000185647	-2.13867	down	--	--	Molecular Function: catalytic activity (GO:0003824);;	--	--	--	Glycosyl hydrolase family 76	--	glycoside hydrolase family 76 protein [Dothistroma septosporum NZE10]
c272170.graph_c1	2.55792	3.203	7.80501	26.0679	13.1987	19.9848	0.00134601	-1.8236	down	--	--	Molecular Function: mannan endo-1,6-alpha-mannosidase activity (GO:0008496);; Biological Process: carbohydrate catabolic process (GO:0016052);;	--	--	--	Glycosyl hydrolase family 76	--	mannan endo-1,6-alpha-mannosidase DCW1 precursor [Pyrenophora tritici-repentis Pt-1C-BFP]
c278136.graph_c1	0.582854	0.491241	2.63991	7.34909	4.30683	6.52707	0.00200801	-2.01469	down	--	--	--	--	--	--	Glycosyl hydrolase family 76	--	glycoside hydrolase family 76 protein [Baudoinia panamericana UAMH 10762]
c279496.graph_c0	0.843941	0.632258	0.536484	4.87564	3.19436	4.20038	0.00165397	-2.27885	down	--	--	--	--	--	--	Glycosyl hydrolase family 76	--	glycoside hydrolase family 76 protein [Baudoinia panamericana UAMH 10762]
c288998.graph_c0	6.84033	5.06828	8.59212	26.4011	20.0333	22.6104	0.00203543	-1.44201	down	--	--	--	--	--	--	Glycosyl hydrolase family 76	--	glycoside hydrolase family 76 protein [Baudoinia panamericana UAMH 10762]
c277611.graph_c0	1.02648	1.75774	2.28383	11.5046	8.91332	11.8812	0.000210717	-2.34865	down	--	--	Molecular Function: hydrolase activity (GO:0016787);;	--	--	--	Glycosyl hydrolase family 76	--	putative mannan endo-1,6-alpha-mannosidase [Zymoseptoria tritici IPO323]
c287207.graph_c0	0.402224	0.110695	1.20539	4.18273	1.89985	3.65132	0.00276971	-2.23514	down	--	--	--	--	--	--	Glycosyl hydrolase family 76	--	glycoside hydrolase family 76 protein [Baudoinia panamericana UAMH 10762]
c278400.graph_c0	0.100455	0.435422	0.287362	3.76067	2.16394	1.62201	0.000637655	-2.83013	down	--	--	Molecular Function: nucleotide binding (GO:0000166);; Molecular Function: hydrolase activity (GO:0016787);; Biological Process: protein metabolic process (GO:0019538);; Biological Process: organic substance catabolic process (GO:1901575);;	--	--	--	Glycosyl hydrolase family 76	--	glycoside hydrolase family 76 protein [Acidomyces richmondensis]
c259588.graph_c0	276.338	269.169	254.577	102.431	183.169	104.433	6.08959e-08	1.36021	up	--	--	Molecular Function: catalytic activity (GO:0003824);; Biological Process: metabolic process (GO:0008152);;	--	--	--	Glycosyl hydrolase family 76;; Thioesterase superfamily	--	mannan endo-1,6-alpha-mannosidase DCW1 precursor [Alternaria alternata]
c288235.graph_c2	0.941997	0.71292	0.64159	5.52765	3.30334	2.94388	0.00267435	-2.02603	down	[M]	Cell wall/membrane/envelope biogenesis	Molecular Function: beta-glucanase activity (GO:0052736);;	--	[G]	Carbohydrate transport and metabolism	Glycosyl hydrolase family 81	--	glycoside hydrolase family 81 protein [Acidomyces richmondensis]
c259303.graph_c0	2.15536	1.23577	5.13801	29.9381	13.7797	24.3773	5.73895e-05	-2.71077	down	--	--	Biological Process: metabolic process (GO:0008152);; Molecular Function: hydrolase activity (GO:0016787);;	--	--	--	Glycosyl Hydrolase Family 88	--	cell wall glycosyl hydrolase YteR [Magnaporthe oryzae 70-15]
c269584.graph_c0	0.114087	0.549457	0.326358	3.79646	1.37168	2.31751	0.00477871	-2.54733	down	--	--	--	--	[S]	Function unknown	Glycosyl Hydrolase Family 88	Pathogenesis-related protein 1A (Precursor) OS=Nicotiana tabacum (Common tobacco) PE=1 SV=1	hypothetical protein M433DRAFT_74927 [Acidomyces richmondensis BFW]
c274095.graph_c0	0	0.149939	0.296861	3.77707	1.97554	2.43236	2.35768e-06	-3.87834	down	--	--	--	--	--	--	Glycosyl Hydrolase Family 88	--	Unsaturated rhamnogalacturonyl hydrolase YteR [Phialophora attae]
c287962.graph_c0	0.345825	0.461224	2.05463	9.29488	3.67813	6.59538	0.00232519	-2.48831	down	--	--	--	--	[K]	Transcription	Glycosyl Hydrolase Family 88;; Sin-like protein conserved region	--	hypothetical protein HMPREF1541_02938 [Cyphellophora europaea CBS 101466]
c277545.graph_c0	1.48403	1.23229	2.68376	13.3039	5.79375	9.38228	0.00145267	-2.09163	down	[G]	Carbohydrate transport and metabolism	--	--	--	--	Glycosyl hydrolase family 92	--	glycoside hydrolase family 92 protein [Baudoinia panamericana UAMH 10762]
c286019.graph_c0	0.390556	0.54982	0.859405	5.46727	2.64886	3.12961	0.000625624	-2.32104	down	[G]	Carbohydrate transport and metabolism	Biological Process: carbohydrate metabolic process (GO:0005975);; Molecular Function: hydrolase activity (GO:0016787);; Molecular Function: carbohydrate binding (GO:0030246);;	--	--	--	Glycosyl hydrolase family 92	--	glycosyl hydrolase [Verticillium dahliae VdLs.17]
c278981.graph_c0	0.371593	0.198848	0.393696	7.1273	3.39215	3.87095	2.09288e-05	-3.58999	down	[G]	Carbohydrate transport and metabolism	Molecular Function: catalytic activity (GO:0003824);; Biological Process: carbohydrate metabolic process (GO:0005975);; Molecular Function: carbohydrate binding (GO:0030246);;	--	--	--	Glycosyl hydrolase family 92	--	glycosyl hydrolase [Phialocephala scopiformis]
c290210.graph_c0	0.833196	1.69771	3.20848	9.76413	4.62351	9.21368	0.00605564	-1.72745	down	[G]	Carbohydrate transport and metabolism	--	--	--	--	Glycosyl hydrolase family 92	--	glycoside hydrolase family 92 protein [Baudoinia panamericana UAMH 10762]
c255276.graph_c0	12.9079	11.2114	9.97813	5.14029	10.1294	5.73221	0.00734606	1.02182	up	[G]	Carbohydrate transport and metabolism	Molecular Function: catalytic activity (GO:0003824);; Biological Process: carbohydrate metabolic process (GO:0005975);; Molecular Function: carbohydrate binding (GO:0030246);;	--	--	--	Glycosyl hydrolase family 92	--	alpha-1,2-mannosidase family protein [Alternaria alternata]
c263346.graph_c0	0.565976	0.778802	1.23355	8.15575	4.37451	9.26495	3.84544e-05	-2.76432	down	[G]	Carbohydrate transport and metabolism	Molecular Function: catalytic activity (GO:0003824);; Biological Process: carbohydrate metabolic process (GO:0005975);; Molecular Function: carbohydrate binding (GO:0030246);;	--	--	--	Glycosyl hydrolase family 92;; Glycosyl hydrolase family 92	--	glycoside hydrolase family 92 protein, partial [Pseudocercospora fijiensis CIRAD86]
c265376.graph_c0	171.519	113.945	145.043	35.103	88.1617	35.1644	1.70267e-06	1.75112	up	--	--	Molecular Function: endo-1,4-beta-xylanase activity (GO:0031176);; Biological Process: xylan catabolic process (GO:0045493);;	--	--	--	Glycosyl hydrolases family 11	--	concanavalin A-like lectin/glucanase [Alternaria alternata]
c272975.graph_c0	8.05503	5.55154	12.5143	55.8188	51.2062	66.8392	1.70079e-09	-2.43713	down	--	--	Molecular Function: endo-1,4-beta-xylanase activity (GO:0031176);; Biological Process: xylan catabolic process (GO:0045493);;	--	--	--	Glycosyl hydrolases family 11	--	hypothetical protein SNOG_10759 [Parastagonospora nodorum SN15]
c244904.graph_c0	277.992	221.699	152.232	74.5597	89.987	71.0745	0.000238545	1.79922	up	--	--	Molecular Function: endo-1,4-beta-xylanase activity (GO:0031176);; Biological Process: xylan catabolic process (GO:0045493);;	--	--	--	Glycosyl hydrolases family 11	--	xylanase [Alternaria sp. HB186]
c281466.graph_c0	6.42513	3.32649	6.43291	19.7939	24.7844	31.7925	8.08687e-05	-1.9414	down	--	--	Biological Process: metabolic process (GO:0008152);; Molecular Function: hydrolase activity, acting on glycosyl bonds (GO:0016798);;	--	--	--	Glycosyl hydrolases family 11	--	hypothetical protein S40285_05896 [Stachybotrys chlorohalonata IBT 40285]
c276291.graph_c0	1.70887	2.58661	1.74586	10.1546	15.5318	15.2585	7.1735e-05	-2.4219	down	--	--	Molecular Function: hydrolase activity, hydrolyzing O-glycosyl compounds (GO:0004553);; Biological Process: carbohydrate metabolic process (GO:0005975);;	--	--	--	Glycosyl hydrolases family 11	--	hypothetical protein S40285_05896 [Stachybotrys chlorohalonata IBT 40285]
c242642.graph_c0	1.85181	2.89852	5.95946	32.4962	20.4092	23.3899	5.86359e-05	-2.52324	down	--	--	Cellular Component: extracellular region (GO:0005576);; Molecular Function: cellulose binding (GO:0030248);; Molecular Function: endo-1,4-beta-xylanase activity (GO:0031176);; Biological Process: xylan catabolic process (GO:0045493);;	--	--	--	Glycosyl hydrolases family 11	--	glycoside hydrolase [Paraphaeosphaeria sporulosa]
c250028.graph_c0	19.0276	11.0638	35.402	127.046	140.541	174.042	1.10233e-11	-2.46808	down	--	--	Molecular Function: endo-1,4-beta-xylanase activity (GO:0031176);; Biological Process: xylan catabolic process (GO:0045493);;	--	--	--	Glycosyl hydrolases family 11	--	glycoside hydrolase family 11 protein, partial [Colletotrichum incanum]
c238381.graph_c2	28.2237	20.8767	17.8279	65.7584	86.9817	64.3846	0.000602069	-1.37377	down	--	--	Molecular Function: endo-1,4-beta-xylanase activity (GO:0031176);; Biological Process: xylan catabolic process (GO:0045493);;	--	--	--	Glycosyl hydrolases family 11	--	Endo-1,4-beta-xylanase G [Phialophora attae]
c270840.graph_c3	1.59784	1.1543	2.13303	24.9239	15.4488	36.286	2.38764e-05	-3.66857	down	--	--	Molecular Function: endo-1,4-beta-xylanase activity (GO:0031176);; Biological Process: xylan catabolic process (GO:0045493);;	--	--	--	Glycosyl hydrolases family 11	--	concanavalin A-like lectin/glucanase [Paraphaeosphaeria sporulosa]
c289758.graph_c1	0.979752	1.41558	3.26979	16.1742	9.69368	24.2398	0.00106741	-2.84626	down	[G]	Carbohydrate transport and metabolism	Biological Process: polysaccharide catabolic process (GO:0000272);; Molecular Function: glucan 1,4-alpha-glucosidase activity (GO:0004339);; Molecular Function: starch binding (GO:2001070);;	--	--	--	Glycosyl hydrolases family 15	--	extracellular glucoamylase protein [Aureobasidium pullulans EXF-150]
c289460.graph_c0	0.29585	1.19687	1.74904	6.21462	2.72706	5.11599	0.00811267	-1.78924	down	[G]	Carbohydrate transport and metabolism	Biological Process: polysaccharide catabolic process (GO:0000272);; Molecular Function: glucan 1,4-alpha-glucosidase activity (GO:0004339);; Molecular Function: starch binding (GO:2001070);;	--	--	--	Glycosyl hydrolases family 15	--	extracellular glucoamylase protein [Aureobasidium pullulans]
c273254.graph_c0	2.32781	3.41426	3.37991	22.7765	9.38217	14.3842	0.00369579	-2.01208	down	--	--	--	--	--	--	Glycosyl hydrolases family 16	--	glycoside hydrolase family 16 protein [Sphaerulina musiva SO2202]
c276845.graph_c2	20.0146	18.3989	25.1801	99.4761	51.4673	63.8964	0.00299743	-1.4339	down	--	--	--	K08235|7e-12|ath:AT2G18800|XTH21	--	--	Glycosyl hydrolases family 16	Probable xyloglucan endotransglucosylase/hydrolase protein 21 (Precursor) GN=MSF3.18 OS=Arabidopsis thaliana (Mouse-ear cress) PE=2 SV=1	glycoside hydrolase family 16 protein [Dothistroma septosporum NZE10]
c276823.graph_c1	0.24724	0.595367	0.589378	9.38432	3.83959	7.21151	4.04812e-05	-3.49289	down	--	--	Biological Process: glucan catabolic process (GO:0009251);; Molecular Function: licheninase activity (GO:0042972);; Molecular Function: glucan endo-1,3-beta-glucanase activity, C-3 substituted reducing group (GO:0052861);;	--	--	--	Glycosyl hydrolases family 16	--	glycoside hydrolase family 16 protein, partial [Pseudocercospora fijiensis CIRAD86]
c285742.graph_c0	6.90415	7.82828	11.0976	70.9758	38.5401	44.9203	2.61634e-05	-2.25698	down	--	--	Molecular Function: hydrolase activity, hydrolyzing O-glycosyl compounds (GO:0004553);; Cellular Component: cell wall (GO:0005618);; Biological Process: carbohydrate metabolic process (GO:0005975);; Molecular Function: chitin binding (GO:0008061);; Biological Process: cell wall organization (GO:0071555);;	--	--	--	Glycosyl hydrolases family 16	Probable xyloglucan endotransglucosylase/hydrolase protein 25 (Precursor) GN=MUA2.12 OS=Arabidopsis thaliana (Mouse-ear cress) PE=2 SV=2	hypothetical protein MYCGRDRAFT_102047 [Zymoseptoria tritici IPO323]
c276026.graph_c0	35.7193	49.5692	50.0023	219.875	121.614	155.793	0.000329209	-1.54271	down	--	--	Molecular Function: hydrolase activity (GO:0016787);;	--	--	--	Glycosyl hydrolases family 16	Probable xyloglucan endotransglucosylase/hydrolase protein 33 (Precursor) GN=XTH33 OS=Arabidopsis thaliana (Mouse-ear cress) PE=2 SV=2	concanavalin A-like lectin/glucanase, partial [Alternaria alternata]
c283186.graph_c0	0.312817	0.430447	0.639175	8.82954	3.62671	6.05182	3.64378e-05	-3.41943	down	--	--	Molecular Function: hydrolase activity, hydrolyzing O-glycosyl compounds (GO:0004553);; Biological Process: carbohydrate metabolic process (GO:0005975);; Cellular Component: fungal-type cell wall (GO:0009277);; Cellular Component: membrane (GO:0016020);; Molecular Function: IgE binding (GO:0019863);;	K08235|3e-14|pop:POPTR_557559|hypothetical protein	--	--	Glycosyl hydrolases family 16	Probable xyloglucan endotransglucosylase/hydrolase protein 19 (Precursor) GN=XTH19 OS=Arabidopsis thaliana (Mouse-ear cress) PE=2 SV=1	glycoside hydrolase family 16 protein [Pseudocercospora fijiensis CIRAD86]
c288533.graph_c2	4.7499	4.43656	7.0454	42.2096	23.0742	32.3373	2.27058e-06	-2.27227	down	--	--	--	--	--	--	Glycosyl hydrolases family 16;; Acetyltransferase (GNAT) family;; Acetyltransferase (GNAT) domain;; Acetyltransferase (GNAT) domain	--	glycoside hydrolase family 16 protein [Sphaerulina musiva SO2202]
c272047.graph_c0	40.0768	47.0577	77.2001	328.003	171.956	202.126	0.00103052	-1.77643	down	--	--	Biological Process: carbohydrate metabolic process (GO:0005975);; Cellular Component: fungal-type cell wall (GO:0009277);; Molecular Function: 1,3-beta-glucanosyltransferase activity (GO:0042124);; Molecular Function: glucan endo-1,3-beta-D-glucosidase activity (GO:0042973);;	--	--	--	Glycosyl hydrolases family 17	--	glycoside hydrolase family 17 protein [Baudoinia panamericana UAMH 10762]
c280955.graph_c0	56.6814	40.8543	73.2536	170.451	110.67	159.518	0.000755204	-1.05931	down	--	--	Molecular Function: hydrolase activity (GO:0016787);;	--	--	--	Glycosyl hydrolases family 17	--	glycoside hydrolase family 17 protein [Baudoinia panamericana UAMH 10762]
c267235.graph_c0	1.52806	1.33034	3.13829	10.5426	7.65504	13.8977	7.73167e-05	-2.12305	down	--	--	Molecular Function: hydrolase activity (GO:0016787);;	--	[M]	Cell wall/membrane/envelope biogenesis	Glycosyl hydrolases family 18	Acidic endochitinase SE2 (Precursor) GN=SE2 OS=Beta vulgaris (Sugar beet) PE=1 SV=1	hypothetical protein AC579_1314 [Pseudocercospora musae]
c286677.graph_c0	2.99902	2.75331	4.20013	12.6696	8.12233	12.9358	0.00433555	-1.44683	down	[G]	Carbohydrate transport and metabolism	Molecular Function: chitinase activity (GO:0004568);; Biological Process: carbohydrate metabolic process (GO:0005975);; Biological Process: chitin catabolic process (GO:0006032);;	K01183|5e-31|vvi:100248333|hypothetical protein LOC100248333	[G]	Carbohydrate transport and metabolism	Glycosyl hydrolases family 18	--	hypothetical protein AC579_5137 [Pseudocercospora musae]
c242408.graph_c0	8.44772	4.47873	8.61439	3.44131	5.41415	3.98552	0.00774141	1.04461	up	[G]	Carbohydrate transport and metabolism	Molecular Function: catalytic activity (GO:0003824);;	--	[G]	Carbohydrate transport and metabolism	Glycosyl hydrolases family 18	Lectin-C (Precursor) OS=Phytolacca americana (American pokeweed) PE=1 SV=1	glycoside hydrolase, partial [Alternaria alternata]
c272488.graph_c0	1.52358	1.19238	2.36078	16.2398	8.39583	17.161	2.70382e-05	-2.736	down	[G]	Carbohydrate transport and metabolism	Molecular Function: hydrolase activity, hydrolyzing O-glycosyl compounds (GO:0004553);; Biological Process: organic substance metabolic process (GO:0071704);;	K01183|7e-27|cre:CHLREDRAFT_113089|hypothetical protein	[G]	Carbohydrate transport and metabolism	Glycosyl hydrolases family 18	--	glycoside hydrolase family 18 protein [Dothistroma septosporum NZE10]
c279850.graph_c0	19.1672	19.8001	17.0515	10.3993	12.9419	9.51316	0.00520541	1.09967	up	--	--	Molecular Function: hydrolase activity, hydrolyzing O-glycosyl compounds (GO:0004553);; Biological Process: carbohydrate metabolic process (GO:0005975);;	--	[M]	Cell wall/membrane/envelope biogenesis	Glycosyl hydrolases family 18	Acidic endochitinase (Precursor) OS=Cucumis sativus (Cucumber) PE=1 SV=1	glycoside hydrolase [Alternaria alternata]
c260854.graph_c0	0.398232	0.527431	0.332262	2.95062	2.29424	3.52618	0.000391249	-2.45865	down	--	--	Biological Process: autolysis (GO:0001896);; Molecular Function: chitinase activity (GO:0004568);; Biological Process: metabolic process (GO:0008152);;	--	[M]	Cell wall/membrane/envelope biogenesis	Glycosyl hydrolases family 18	Acidic endochitinase (Precursor) OS=Phaseolus angularis (Azuki bean) PE=2 SV=1	chitinase [Rasamsonia emersonii CBS 393.64]
c278168.graph_c0	2.7277	5.25476	2.29496	24.3608	25.5611	18.0518	4.06551e-05	-2.36369	down	--	--	Biological Process: metabolic process (GO:0008152);; Molecular Function: hydrolase activity (GO:0016787);;	--	[G]	Carbohydrate transport and metabolism	Glycosyl hydrolases family 18;; LysM domain	--	hypothetical protein T310_8420, partial [Rasamsonia emersonii CBS 393.64]
c277482.graph_c0	0.22895	0.248096	0.382045	1.90468	1.2043	0.954005	0.00640128	-1.92109	down	--	--	Molecular Function: hydrolase activity, hydrolyzing O-glycosyl compounds (GO:0004553);; Biological Process: carbohydrate metabolic process (GO:0005975);;	--	--	--	Glycosyl hydrolases family 18;; UBA/TS-N domain	--	hypothetical protein AC579_328 [Pseudocercospora musae]
c290559.graph_c0	0.643833	1.05157	2.0019	6.11303	3.67411	6.44448	0.000712824	-1.82484	down	--	--	--	--	--	--	Glycosyl hydrolases family 2, sugar binding domain	--	hypothetical protein AUEXF2481DRAFT_45846 [Aureobasidium subglaciale EXF-2481]
c279380.graph_c0	0.547462	0.283946	0.642491	3.76618	1.43458	2.67603	0.00520371	-2.11316	down	--	--	--	--	--	--	Glycosyl hydrolases family 2, sugar binding domain	--	hypothetical protein AUEXF2481DRAFT_45846 [Aureobasidium subglaciale EXF-2481]
c288912.graph_c0	1.2177	3.15222	5.58789	22.3975	14.7168	23.0709	1.386e-05	-2.28184	down	[G]	Carbohydrate transport and metabolism	Molecular Function: hydrolase activity (GO:0016787);;	--	[G]	Carbohydrate transport and metabolism	Glycosyl hydrolases family 2, sugar binding domain;; Glycosyl hydrolases family 2	Mannosylglycoprotein endo-beta-mannosidase 42 kDa subunit GN=EBM OS=Lilium longiflorum (Trumpet lily) PE=1 SV=4	glycoside hydrolase family 2 protein [Baudoinia panamericana UAMH 10762]
c271096.graph_c0	0.216002	0.312087	0.343275	2.73289	2.30846	1.87511	0.000137723	-2.65818	down	[G]	Carbohydrate transport and metabolism	Molecular Function: catalytic activity (GO:0003824);;	--	[G]	Carbohydrate transport and metabolism	Glycosyl hydrolases family 2, sugar binding domain;; Glycosyl hydrolases family 2	Mannosylglycoprotein endo-beta-mannosidase 42 kDa subunit GN=EBM OS=Arabidopsis thaliana (Mouse-ear cress) PE=1 SV=3	hypothetical protein PV09_08328, partial [Verruconis gallopava]
c288940.graph_c0	0.163965	0.908125	0.742645	4.30531	1.9303	5.03876	0.00434884	-2.2837	down	[G]	Carbohydrate transport and metabolism	--	--	[G]	Carbohydrate transport and metabolism	Glycosyl hydrolases family 2, sugar binding domain;; Glycosyl hydrolases family 2, TIM barrel domain;; Glycosyl hydrolases family 2;; CVNH domain	--	glycoside hydrolase family 2 protein [Acidomyces richmondensis]
c285214.graph_c0	0.89158	1.30863	1.17402	8.9625	6.84861	6.50142	2.0759e-05	-2.38736	down	--	--	--	--	--	--	Glycosyl hydrolases family 2, TIM barrel domain	--	Glycoside hydrolase subgroup catalytic core [Macrophomina phaseolina MS6]
c270617.graph_c0	1.76442	5.94834	6.16891	36.0847	17.3835	39.8238	0.000728944	-2.41015	down	--	--	Molecular Function: hydrolase activity, hydrolyzing O-glycosyl compounds (GO:0004553);; Biological Process: carbohydrate metabolic process (GO:0005975);;	--	--	--	Glycosyl hydrolases family 2, TIM barrel domain	--	putative Beta-galactosidase [Glarea lozoyensis 74030]
c290640.graph_c0	1.01471	1.49867	3.11771	9.9658	7.83965	10.1476	2.00996e-05	-2.00664	down	[G]	Carbohydrate transport and metabolism	Molecular Function: beta-galactosidase activity (GO:0004565);; Biological Process: lactose metabolic process (GO:0005988);;	K01190|2e-167|rcu:RCOM_1452500|beta-galactosidase, putative (EC:3.2.1.23)	[G]	Carbohydrate transport and metabolism	Glycosyl hydrolases family 2, TIM barrel domain;; Beta galactosidase small chain;; Glycosyl hydrolases family 2, sugar binding domain;; Glycosyl hydrolases family 2	--	ebgA [Aspergillus parasiticus SU-1]
c271543.graph_c0	0.364622	0.903117	1.04304	3.03337	3.75762	4.44948	0.00262609	-1.95632	down	[G]	Carbohydrate transport and metabolism	Molecular Function: hydrolase activity, hydrolyzing O-glycosyl compounds (GO:0004553);; Biological Process: carbohydrate metabolic process (GO:0005975);;	K01190|1e-18|ppp:PHYPADRAFT_136592|hypothetical protein	[G]	Carbohydrate transport and metabolism	Glycosyl hydrolases family 2, TIM barrel domain;; Glycosyl hydrolases family 2, sugar binding domain;; Glycosyl hydrolases family 2	--	Pc16g06900 [Penicillium rubens Wisconsin 54-1255]
c290623.graph_c0	0.1877	0.258282	0.357958	6.19031	2.55227	3.15643	0.000237851	-3.5591	down	[G]	Carbohydrate transport and metabolism	--	--	[G]	Carbohydrate transport and metabolism	Glycosyl hydrolases family 2, TIM barrel domain;; Glycosyl hydrolases family 2, sugar binding domain;; Glycosyl hydrolases family 2	--	beta-galactosidase [Aureobasidium pullulans EXF-150]
c255853.graph_c0	0	0.136004	0.0673179	3.01003	2.12203	1.61796	2.00658e-06	-4.66628	down	[G]	Carbohydrate transport and metabolism	Molecular Function: hydrolase activity, hydrolyzing O-glycosyl compounds (GO:0004553);; Biological Process: carbohydrate metabolic process (GO:0005975);;	--	[G]	Carbohydrate transport and metabolism	Glycosyl hydrolases family 2;; Glycosyl hydrolases family 2, sugar binding domain	Mannosylglycoprotein endo-beta-mannosidase 42 kDa subunit GN=EBM OS=Arabidopsis thaliana (Mouse-ear cress) PE=1 SV=3	putative beta-mannosidase [Zymoseptoria tritici IPO323]
c276541.graph_c0	0	0	0.148272	5.33617	2.49275	3.88763	9.75768e-07	-6.06219	down	--	--	Biological Process: metabolic process (GO:0008152);; Molecular Function: hydrolase activity, acting on glycosyl bonds (GO:0016798);;	--	--	--	Glycosyl hydrolases family 28	--	hypothetical protein S40293_05245 [Stachybotrys chartarum IBT 40293]
c282451.graph_c0	0.521923	1.4244	3.31781	9.13626	6.62376	9.15223	0.00189186	-1.94022	down	[G]	Carbohydrate transport and metabolism	Biological Process: maltose metabolic process (GO:0000023);; Molecular Function: alpha-1,4-glucosidase activity (GO:0004558);; Biological Process: starch metabolic process (GO:0005982);; Molecular Function: carbohydrate binding (GO:0030246);; Molecular Function: glucosyltransferase activity (GO:0046527);;	K01187|6e-59|osa:4341833|Os06g0676700	[G]	Carbohydrate transport and metabolism	Glycosyl hydrolases family 31	Probable alpha-glucosidase Os06g0675700 (Precursor) OS=Oryza sativa subsp. japonica (Rice) PE=1 SV=1	maltase glucoamylase, glycosyl hydrolase family 31 [Aspergillus oryzae 3.042]
c275018.graph_c0	0.344135	0.994437	1.31258	16.605	6.13741	9.89438	0.000470164	-3.28759	down	[G]	Carbohydrate transport and metabolism	Biological Process: carbohydrate metabolic process (GO:0005975);; Molecular Function: carbohydrate binding (GO:0030246);; Molecular Function: maltose alpha-glucosidase activity (GO:0032450);;	--	[GMO]	--	Glycosyl hydrolases family 31	Alpha-xylosidase 1 (Precursor) GN=F24J5.20 OS=Arabidopsis thaliana (Mouse-ear cress) PE=1 SV=1	glycosyl hydrolase, putative [Aspergillus flavus NRRL3357]
c263397.graph_c0	1.78554	1.05103	1.89174	9.38706	7.85162	13.2268	0.000145111	-2.38562	down	[G]	Carbohydrate transport and metabolism	Molecular Function: hydrolase activity, hydrolyzing O-glycosyl compounds (GO:0004553);; Biological Process: carbohydrate metabolic process (GO:0005975);; Molecular Function: carbohydrate binding (GO:0030246);;	K05546|6e-30|olu:OSTLU_429|hypothetical protein	[GMO]	--	Glycosyl hydrolases family 31	Probable alpha-glucosidase Os06g0675700 (Precursor) OS=Oryza sativa subsp. japonica (Rice) PE=1 SV=1	unnamed protein product [Aspergillus oryzae RIB40]
c292013.graph_c0	0.215756	1.14302	2.36591	5.83349	6.80941	11.575	0.00203491	-2.39981	down	[G]	Carbohydrate transport and metabolism	Molecular Function: hydrolase activity, hydrolyzing O-glycosyl compounds (GO:0004553);; Biological Process: carbohydrate metabolic process (GO:0005975);; Molecular Function: carbohydrate binding (GO:0030246);;	K05546|1e-19|ath:AT5G63840|RSW3	[GMO]	--	Glycosyl hydrolases family 31	Probable alpha-glucosidase Os06g0675700 (Precursor) OS=Oryza sativa subsp. japonica (Rice) PE=1 SV=1	glycoside hydrolase family 31 protein [Baudoinia panamericana UAMH 10762]
c277184.graph_c0	2.70144	2.74086	5.63266	19.5897	13.2806	21.9502	8.13497e-06	-2.00361	down	[G]	Carbohydrate transport and metabolism	Biological Process: carbohydrate metabolic process (GO:0005975);; Molecular Function: carbohydrate binding (GO:0030246);; Molecular Function: maltose alpha-glucosidase activity (GO:0032450);;	K05546|5e-54|olu:OSTLU_429|hypothetical protein	[GMO]	--	Glycosyl hydrolases family 31	Probable alpha-glucosidase Os06g0675700 (Precursor) OS=Oryza sativa subsp. japonica (Rice) PE=1 SV=1	Glycosyl hydrolases family 31 [Aspergillus parasiticus SU-1]
c280467.graph_c0	1.60173	2.67027	6.10921	40.8081	18.8257	35.6813	2.40458e-05	-2.89337	down	[G]	Carbohydrate transport and metabolism	Molecular Function: hydrolase activity, hydrolyzing O-glycosyl compounds (GO:0004553);; Biological Process: carbohydrate metabolic process (GO:0005975);; Molecular Function: carbohydrate binding (GO:0030246);;	K05546|3e-30|pop:POPTR_1082413|hypothetical protein	[GMO]	--	Glycosyl hydrolases family 31	Alpha-glucosidase (Precursor) OS=Beta vulgaris (Sugar beet) PE=1 SV=1	hypothetical protein M438DRAFT_348600 [Aureobasidium pullulans EXF-150]
c260460.graph_c0	7.48076	4.18392	7.82346	69.5113	36.5087	60.3317	6.2085e-07	-2.78663	down	[G]	Carbohydrate transport and metabolism	Molecular Function: hydrolase activity, hydrolyzing O-glycosyl compounds (GO:0004553);; Biological Process: carbohydrate metabolic process (GO:0005975);; Molecular Function: starch binding (GO:2001070);;	K01187|7e-49|sbi:SORBI_10g027110|hypothetical protein	[G]	Carbohydrate transport and metabolism	Glycosyl hydrolases family 31	Probable alpha-glucosidase Os06g0675700 (Precursor) OS=Oryza sativa subsp. japonica (Rice) PE=1 SV=1	glycoside hydrolase family 31 protein [Baudoinia panamericana UAMH 10762]
c287926.graph_c1	12.5918	11.1024	18.4718	36.7645	28.5316	43.9927	0.00570081	-1.06518	down	[G]	Carbohydrate transport and metabolism	Molecular Function: catalytic activity (GO:0003824);;	K01187|2e-80|sbi:SORBI_10g027110|hypothetical protein	[G]	Carbohydrate transport and metabolism	Glycosyl hydrolases family 31	Probable alpha-glucosidase Os06g0675700 (Precursor) OS=Oryza sativa subsp. japonica (Rice) PE=1 SV=1	alpha-glucosidase like protein [Zymoseptoria brevis]
c263382.graph_c0	4.64585	2.32699	4.42997	19.5181	14.7092	20.9073	0.00135071	-1.97122	down	[G]	Carbohydrate transport and metabolism	--	K01187|5e-09|sbi:SORBI_10g027110|hypothetical protein	[G]	Carbohydrate transport and metabolism	Glycosyl hydrolases family 31	Alpha-glucosidase (Precursor) OS=Hordeum vulgare (Barley) PE=2 SV=1	glycoside hydrolase family 31 protein [Pseudocercospora fijiensis CIRAD86]
c248213.graph_c0	1.42055	1.78932	1.97971	8.18156	7.66382	7.6267	0.00412159	-1.85108	down	[G]	Carbohydrate transport and metabolism	Molecular Function: hydrolase activity, hydrolyzing O-glycosyl compounds (GO:0004553);; Biological Process: carbohydrate metabolic process (GO:0005975);; Molecular Function: carbohydrate binding (GO:0030246);;	K01187|3e-34|rcu:RCOM_0252330|alpha-glucosidase, putative (EC:3.2.1.20)	[G]	Carbohydrate transport and metabolism	Glycosyl hydrolases family 31	Alpha-glucosidase (Precursor) OS=Spinacia oleracea (Spinach) PE=1 SV=1	hypothetical protein AC579_9626 [Pseudocercospora musae]
c272440.graph_c0	2.13965	2.68821	3.54822	23.3144	13.1422	27.2315	3.77165e-05	-2.60611	down	[G]	Carbohydrate transport and metabolism	Molecular Function: hydrolase activity, hydrolyzing O-glycosyl compounds (GO:0004553);; Biological Process: carbohydrate metabolic process (GO:0005975);; Molecular Function: carbohydrate binding (GO:0030246);;	--	[G]	Carbohydrate transport and metabolism	Glycosyl hydrolases family 31;; Galactose mutarotase-like	Probable alpha-glucosidase Os06g0675700 (Precursor) OS=Oryza sativa subsp. japonica (Rice) PE=1 SV=1	hypothetical protein AC579_6177 [Pseudocercospora musae]
c290522.graph_c0	1.4995	1.40825	3.3601	9.78483	6.87344	13.5118	0.00101436	-1.97044	down	[G]	Carbohydrate transport and metabolism	Molecular Function: hydrolase activity, hydrolyzing O-glycosyl compounds (GO:0004553);; Biological Process: carbohydrate metabolic process (GO:0005975);; Molecular Function: carbohydrate binding (GO:0030246);;	K05546|2e-39|olu:OSTLU_429|hypothetical protein	[G]	Carbohydrate transport and metabolism	Glycosyl hydrolases family 31;; Galactose mutarotase-like	Alpha-glucosidase (Precursor) OS=Beta vulgaris (Sugar beet) PE=1 SV=1	hypothetical protein AC579_6177 [Pseudocercospora musae]
c266736.graph_c0	1.27369	2.82174	4.61511	34.4372	14.9308	17.116	0.00239725	-2.60742	down	[G]	Carbohydrate transport and metabolism	Molecular Function: alpha-1,4-glucosidase activity (GO:0004558);; Biological Process: carbohydrate metabolic process (GO:0005975);; Molecular Function: starch binding (GO:2001070);;	--	[G]	Carbohydrate transport and metabolism	Glycosyl hydrolases family 31;; Starch binding domain	Alpha-glucosidase (Precursor) OS=Spinacia oleracea (Spinach) PE=1 SV=1	hypothetical protein AC578_9671 [Mycosphaerella eumusae]
c289437.graph_c0	26.1994	20.0886	47.4163	122.177	69.6031	107.546	0.00200883	-1.3743	down	[G]	Carbohydrate transport and metabolism	Molecular Function: hydrolase activity, hydrolyzing O-glycosyl compounds (GO:0004553);; Biological Process: metabolic process (GO:0008152);; Molecular Function: carbohydrate binding (GO:0030246);;	K01187|3e-97|sbi:SORBI_10g027110|hypothetical protein	[G]	Carbohydrate transport and metabolism	Glycosyl hydrolases family 31;; Starch binding domain;; Galactose mutarotase-like	Probable alpha-glucosidase Os06g0675700 (Precursor) OS=Oryza sativa subsp. japonica (Rice) PE=1 SV=1	glycoside hydrolase family 31 protein [Baudoinia panamericana UAMH 10762]
c272259.graph_c0	0.20935	0.201651	0.499057	2.64873	1.11869	1.9991	0.00108167	-2.36056	down	[G]	Carbohydrate transport and metabolism	Molecular Function: hydrolase activity, hydrolyzing O-glycosyl compounds (GO:0004553);; Biological Process: metabolic process (GO:0008152);;	K01193|4e-23|ath:AT3G13790|ATBFRUCT1	[G]	Carbohydrate transport and metabolism	Glycosyl hydrolases family 32 N-terminal domain;; Glycosyl hydrolases family 32 C terminal	Acid beta-fructofuranosidase (Precursor) OS=Phaseolus vulgaris (Kidney bean) PE=2 SV=1	putative beta-Fructufuranosidase [Aureobasidium namibiae CBS 147.97]
c266954.graph_c0	0.0990246	0.476914	1.13308	2.95197	1.58745	2.68205	0.00691689	-1.77476	down	[G]	Carbohydrate transport and metabolism	Molecular Function: inulinase activity (GO:0051670);;	--	[G]	Carbohydrate transport and metabolism	Glycosyl hydrolases family 32 N-terminal domain;; Glycosyl hydrolases family 32 C terminal	Acid beta-fructofuranosidase 38 kDa subunit (Precursor) GN=INVA OS=Vigna radiata var. radiata (Mung bean) PE=1 SV=1	Levanase [Fusarium oxysporum f. sp. cubense race 4]
c293455.graph_c0	1.46598	1.15194	1.50822	0.521529	0.309221	0.241126	0.0015031	2.26847	up	--	--	Molecular Function: hydrolase activity, hydrolyzing O-glycosyl compounds (GO:0004553);; Biological Process: carbohydrate metabolic process (GO:0005975);;	--	--	--	Glycosyl hydrolases family 32 N-terminal domain;; Glycosyl hydrolases family 32 C terminal	--	extracellular invertase [Pyrenophora tritici-repentis Pt-1C-BFP]
c271082.graph_c0	0.6345	1.1001	2.29907	12.9324	5.21292	7.13848	0.00600212	-2.33431	down	[G]	Carbohydrate transport and metabolism	Molecular Function: hydrolase activity, hydrolyzing O-glycosyl compounds (GO:0004553);; Biological Process: metabolic process (GO:0008152);;	--	[G]	Carbohydrate transport and metabolism	Glycosyl hydrolases family 35	Beta-galactosidase 8 (Precursor) GN=OSJNBa0052K01.15 OS=Oryza sativa subsp. japonica (Rice) PE=2 SV=1	beta-galactosidase like protein [Zymoseptoria brevis]
c290248.graph_c0	0.895948	0.776698	1.58049	6.75481	6.77744	9.93991	9.24789e-06	-2.55135	down	[G]	Carbohydrate transport and metabolism	--	--	[G]	Carbohydrate transport and metabolism	Glycosyl hydrolases family 35;; Beta-galactosidase, domain 2;; Beta-galactosidase	Beta-galactosidase 3 (Precursor) OS=Arabidopsis thaliana (Mouse-ear cress) PE=1 SV=1	glycoside hydrolase family 35 protein [Acidomyces richmondensis BFW]
c283267.graph_c0	0.15177	0.268011	0.868305	7.4441	4.23239	7.66791	7.88628e-09	-3.6182	down	[G]	Carbohydrate transport and metabolism	Molecular Function: hydrolase activity, hydrolyzing O-glycosyl compounds (GO:0004553);; Biological Process: carbohydrate metabolic process (GO:0005975);;	--	[G]	Carbohydrate transport and metabolism	Glycosyl hydrolases family 35;; Beta-galactosidase, domain 2;; Beta-galactosidase jelly roll domain;; Beta-galactosidase, domain 3	Beta-galactosidase 7 (Precursor) GN=BGAL7 OS=Arabidopsis thaliana (Mouse-ear cress) PE=2 SV=2	glycoside hydrolase family 35 protein [Acidomyces richmondensis]
c291079.graph_c0	0.629698	0.433242	1.37243	6.15066	4.41638	8.17617	8.66578e-06	-2.65654	down	[G]	Carbohydrate transport and metabolism	Molecular Function: beta-galactosidase activity (GO:0004565);; Biological Process: carbohydrate metabolic process (GO:0005975);;	--	[G]	Carbohydrate transport and metabolism	Glycosyl hydrolases family 35;; Beta-galactosidase, domain 2;; Beta-galactosidase jelly roll domain;; Beta-galactosidase, domain 3	Beta-galactosidase 12 (Precursor) OS=Oryza sativa subsp. japonica (Rice) PE=2 SV=2	putative beta-galactosidase E [Valsa mali var. pyri]
c285879.graph_c1	1.34083	1.67898	3.6566	18.9908	10.613	16.7613	9.53867e-07	-2.4904	down	[G]	Carbohydrate transport and metabolism	Cellular Component: fungal-type vacuole membrane (GO:0000329);; Molecular Function: alpha-mannosidase activity (GO:0004559);; Biological Process: mannose metabolic process (GO:0006013);; Molecular Function: zinc ion binding (GO:0008270);; Biological Process: oligosaccharide catabolic process (GO:0009313);; Molecular Function: carbohydrate binding (GO:0030246);;	K01191|4e-132|vcn:VOLCADRAFT_115992|hypothetical protein	[G]	Carbohydrate transport and metabolism	Glycosyl hydrolases family 38 N-terminal domain;; Glycosyl hydrolases family 38 C-terminal domain;; Alpha mannosidase, middle domain	--	putative alpha-mannosidase I [Zymoseptoria tritici IPO323]
c287699.graph_c0	3.9113	3.37088	4.71102	32.646	33.5163	38.2786	3.90185e-08	-2.80946	down	--	--	Molecular Function: catalytic activity (GO:0003824);;	--	--	--	Glycosyl hydrolases family 39	--	hypothetical protein AYL99_08987 [Fonsecaea erecta]
c274739.graph_c0	1.01317	1.09302	1.89355	16.1833	6.57801	10.4278	0.00043546	-2.73558	down	[G]	Carbohydrate transport and metabolism	--	--	--	--	Glycosyl hydrolases family 39;; Glycosyl hydrolases family 39	--	glycoside hydrolase family 39 protein [Acidomyces richmondensis]
c287601.graph_c0	3.71717	5.15586	9.35734	45.6901	22.7184	29.429	0.000409249	-2.10827	down	--	--	Molecular Function: hydrolase activity, hydrolyzing O-glycosyl compounds (GO:0004553);; Biological Process: carbohydrate metabolic process (GO:0005975);;	--	--	--	Glycosyl hydrolases family 43	--	glycoside hydrolase family 43 protein [Aureobasidium subglaciale EXF-2481]
c284851.graph_c0	7.88126	6.75566	15.0991	45.5653	35.9324	44.4397	3.21276e-05	-1.78152	down	[G]	Carbohydrate transport and metabolism	Biological Process: arabinan catabolic process (GO:0031222);; Molecular Function: arabinan endo-1,5-alpha-L-arabinosidase activity (GO:0046558);;	--	--	--	Glycosyl hydrolases family 43	--	putative Arabinan endo-1,5-alpha-L-arabinosidase [Zymoseptoria tritici IPO323]
c257153.graph_c0	0.171467	0.0825802	0.572247	3.56616	1.97566	3.03653	0.000188633	-3.10313	down	[G]	Carbohydrate transport and metabolism	Biological Process: arabinan catabolic process (GO:0031222);; Molecular Function: arabinan endo-1,5-alpha-L-arabinosidase activity (GO:0046558);;	--	--	--	Glycosyl hydrolases family 43	--	hypothetical protein AC578_4574 [Mycosphaerella eumusae]
c283759.graph_c0	3.21218	2.10395	6.30962	30.6978	18.055	26.4014	1.85541e-07	-2.39871	down	--	--	Molecular Function: hydrolase activity (GO:0016787);;	--	--	--	Glycosyl hydrolases family 43	--	Arabinanase/levansucrase/invertase [Aureobasidium melanogenum CBS 110374]
c276734.graph_c1	16.2584	6.76786	22.047	56.074	38.3096	70.1299	0.00228666	-1.58055	down	--	--	Molecular Function: hydrolase activity (GO:0016787);;	--	--	--	Glycosyl hydrolases family 43	--	Arabinanase/levansucrase/invertase [Aureobasidium melanogenum CBS 110374]
c285239.graph_c2	2.57477	2.06673	4.66475	14.637	11.5228	13.5003	0.00140732	-1.7906	down	[G]	Carbohydrate transport and metabolism	Molecular Function: hydrolase activity, hydrolyzing O-glycosyl compounds (GO:0004553);; Biological Process: xylan catabolic process (GO:0045493);;	--	--	--	Glycosyl hydrolases family 43	--	hypothetical protein BN1723_014288 [Verticillium longisporum]
c288611.graph_c0	11.8324	8.62289	20.561	57.313	45.3148	72.253	2.25331e-05	-1.79583	down	--	--	Molecular Function: hydrolase activity, hydrolyzing O-glycosyl compounds (GO:0004553);; Biological Process: xylan catabolic process (GO:0045493);;	--	--	--	Glycosyl hydrolases family 43	--	glycoside hydrolase family 43 protein [Acidomyces richmondensis]
c264173.graph_c0	49.7274	59.0556	39.3553	25.6135	26.5457	25.7276	0.00132213	1.26707	up	--	--	Molecular Function: hydrolase activity, hydrolyzing O-glycosyl compounds (GO:0004553);; Biological Process: xylan catabolic process (GO:0045493);;	--	--	--	Glycosyl hydrolases family 43	--	Arabinanase/levansucrase/invertase [Alternaria alternata]
c257151.graph_c0	0.428552	0.137597	1.49834	3.56521	5.43878	9.07742	0.0044751	-2.87742	down	--	--	Molecular Function: hydrolase activity, hydrolyzing O-glycosyl compounds (GO:0004553);; Biological Process: xylan catabolic process (GO:0045493);;	--	--	--	Glycosyl hydrolases family 43	--	putative glycoside hydrolase [Cladosporium cladosporioides]
c273871.graph_c0	0.0849983	0.245617	0.243146	2.6075	1.49034	1.54952	0.000114514	-2.95498	down	[G]	Carbohydrate transport and metabolism	Molecular Function: hydrolase activity, hydrolyzing O-glycosyl compounds (GO:0004553);; Biological Process: metabolic process (GO:0008152);;	--	--	--	Glycosyl hydrolases family 43	--	glycosyl hydrolase [Microdochium bolleyi]
c283933.graph_c1	1.71118	2.90867	4.51108	14.8637	10.892	22.8063	0.00186	-2.09761	down	--	--	--	--	--	--	Glycosyl hydrolases family 43	--	hypothetical protein AC578_6266 [Mycosphaerella eumusae]
c278325.graph_c2	1.46952	1.09699	2.8375	9.0925	5.59492	13.0885	0.00459555	-2.06818	down	[G]	Carbohydrate transport and metabolism	--	--	--	--	Glycosyl hydrolases family 43	--	beta-xylosidase [Stagonospora sp. SRC1lsM3a]
c277291.graph_c1	0.477473	0.153304	0.910572	6.2893	3.02982	2.81855	0.00421408	-2.69333	down	--	--	--	--	--	--	Glycosyl hydrolases family 43	--	glycoside hydrolase family 43 protein [Aureobasidium subglaciale EXF-2481]
c260838.graph_c0	1.47897	1.13966	3.94868	14.8671	13.2375	17.9744	1.93406e-05	-2.52579	down	--	--	Molecular Function: hydrolase activity, hydrolyzing O-glycosyl compounds (GO:0004553);; Biological Process: carbohydrate metabolic process (GO:0005975);;	--	--	--	Glycosyl hydrolases family 43	--	hypothetical protein AC578_6266 [Mycosphaerella eumusae]
c277657.graph_c0	1.79756	2.6318	3.22238	13.1597	7.78041	7.11568	0.0063369	-1.54363	down	[R]	General function prediction only	--	--	--	--	Glycosyl hydrolases family 43	--	hypothetical protein AC578_7666 [Mycosphaerella eumusae]
c286167.graph_c0	2.01255	0.533097	1.34333	5.02285	4.99066	5.29369	0.00530997	-1.68476	down	[G]	Carbohydrate transport and metabolism	--	--	--	--	Glycosyl hydrolases family 43	--	hypothetical protein AC579_6683 [Pseudocercospora musae]
c273141.graph_c0	4.64537	5.63912	12.1357	57.1084	39.0835	43.685	2.06892e-08	-2.33529	down	[G]	Carbohydrate transport and metabolism	--	--	--	--	Glycosyl hydrolases family 43	--	glycoside hydrolase family 43 protein [Pseudocercospora fijiensis CIRAD86]
c276734.graph_c0	2.01897	1.45854	4.65246	15.0466	12.3057	16.1245	0.000154396	-2.13021	down	--	--	--	--	--	--	Glycosyl hydrolases family 43	--	Arabinanase/levansucrase/invertase [Aureobasidium melanogenum CBS 110374]
c279317.graph_c0	7.29744	5.00921	12.2371	64.2851	43.3647	71.5624	1.78822e-08	-2.57118	down	[G]	Carbohydrate transport and metabolism	Molecular Function: hydrolase activity, hydrolyzing O-glycosyl compounds (GO:0004553);; Biological Process: carbohydrate metabolic process (GO:0005975);;	--	--	--	Glycosyl hydrolases family 43	--	glycoside hydrolase family 43 protein [Zymoseptoria brevis]
c288964.graph_c0	6.15619	5.24227	8.29475	29.0402	22.4374	29.0909	4.09354e-05	-1.72092	down	[G]	Carbohydrate transport and metabolism	Molecular Function: hydrolase activity, hydrolyzing O-glycosyl compounds (GO:0004553);; Biological Process: carbohydrate metabolic process (GO:0005975);;	--	--	--	Glycosyl hydrolases family 43	--	glycoside hydrolase family 43 protein [Zymoseptoria brevis]
c276354.graph_c1	1.61912	1.97946	2.01893	8.67765	5.74022	10.0551	0.00164098	-1.79481	down	--	--	Molecular Function: hydrolase activity, hydrolyzing O-glycosyl compounds (GO:0004553);; Biological Process: carbohydrate metabolic process (GO:0005975);;	--	--	--	Glycosyl hydrolases family 43	--	glycosyl hydrolase family 43 protein, partial [Colletotrichum incanum]
c261707.graph_c0	1.19894	1.30883	1.90539	8.395	3.92409	9.99169	0.00545387	-2.02131	down	[G]	Carbohydrate transport and metabolism	Molecular Function: hydrolase activity, hydrolyzing O-glycosyl compounds (GO:0004553);; Biological Process: carbohydrate metabolic process (GO:0005975);;	--	--	--	Glycosyl hydrolases family 43	--	conserved hypothetical protein [Chaetomium globosum CBS 148.51]
c284614.graph_c0	4.62093	2.81115	5.6817	22.5723	13.2803	16.658	0.000618943	-1.69535	down	--	--	Molecular Function: hydrolase activity, hydrolyzing O-glycosyl compounds (GO:0004553);; Molecular Function: carbohydrate binding (GO:0030246);; Biological Process: xylan catabolic process (GO:0045493);;	--	[I]	Lipid transport and metabolism	Glycosyl hydrolases family 43;; Carbohydrate binding module (family 6)	--	endo-1,4-beta-xylanase D precursor [Pyrenophora tritici-repentis Pt-1C-BFP]
c284053.graph_c0	328.601	168.154	267.629	72.6077	104.875	95.8681	3.80121e-05	1.78598	up	[G]	Carbohydrate transport and metabolism	--	--	--	--	Glycosyl hydrolases family 43;; Domain of unknown function (DUF1996)	--	hypothetical protein CC77DRAFT_975272 [Alternaria alternata]
c284429.graph_c0	6.20032	7.04543	11.3163	31.0296	23.1018	29.4186	0.000489821	-1.45247	down	--	--	Molecular Function: hydrolase activity, hydrolyzing O-glycosyl compounds (GO:0004553);; Biological Process: carbohydrate metabolic process (GO:0005975);;	--	--	--	Glycosyl hydrolases family 43;; Glycosyl hydrolases family 32 N-terminal domain	--	putative glycoside hydrolase [Cladosporium cladosporioides]
c270104.graph_c0	0.147159	0.992231	1.40322	5.8917	3.83352	4.75226	0.00120793	-2.18094	down	--	--	Molecular Function: hydrolase activity, hydrolyzing O-glycosyl compounds (GO:0004553);; Biological Process: carbohydrate metabolic process (GO:0005975);;	--	--	--	Glycosyl hydrolases family 43;; Glycosyl hydrolases family 32 N-terminal domain	--	putative glycoside hydrolase [Cladosporium cladosporioides]
c282893.graph_c0	594.575	409.978	445.228	244.169	361.043	284.324	0.000209495	1.02036	up	[G]	Carbohydrate transport and metabolism	Molecular Function: hydrolase activity, hydrolyzing O-glycosyl compounds (GO:0004553);; Biological Process: cellulose catabolic process (GO:0030245);;	--	--	--	Glycosyl hydrolases family 6	--	cellulase [Alternaria alternata]
c244939.graph_c1	2033.98	992.27	1580.88	395.965	569.706	409.507	3.53166e-05	2.04769	up	[G]	Carbohydrate transport and metabolism	Molecular Function: hydrolase activity, hydrolyzing O-glycosyl compounds (GO:0004553);; Biological Process: cellulose catabolic process (GO:0030245);;	--	--	--	Glycosyl hydrolases family 6	--	cellobiohydrolase-like protein II precursor [Alternaria alternata]
c227792.graph_c0	47.3221	19.942	18.8013	3.07564	1.97555	8.21604	0.00623548	3.00527	up	--	--	Molecular Function: hydrolase activity, hydrolyzing O-glycosyl compounds (GO:0004553);; Biological Process: cellulose catabolic process (GO:0030245);;	--	--	--	Glycosyl hydrolases family 6	--	cellobiohydrolase-like protein II precursor [Alternaria alternata]
c257360.graph_c0	785.265	477.762	347.475	73.8453	85.1982	130.906	0.000235831	2.79432	up	[G]	Carbohydrate transport and metabolism	Molecular Function: cellulose 1,4-beta-cellobiosidase activity (GO:0016162);; Biological Process: cellulose catabolic process (GO:0030245);;	--	--	--	Glycosyl hydrolases family 6	--	cellobiohydrolase-like protein II precursor [Alternaria alternata]
c273437.graph_c1	17.8328	8.26821	24.8433	123.398	98.2388	130.856	2.09005e-14	-2.50038	down	[G]	Carbohydrate transport and metabolism	Cellular Component: extracellular region (GO:0005576);; Molecular Function: cellulose 1,4-beta-cellobiosidase activity (GO:0016162);; Biological Process: cellulose catabolic process (GO:0030245);; Molecular Function: cellulose binding (GO:0030248);;	--	--	--	Glycosyl hydrolases family 6;; Fungal cellulose binding domain	--	glycoside hydrolase, partial [Aureobasidium namibiae CBS 147.97]
c263850.graph_c0	21.596	21.6812	20.7935	12.16	8.86615	12.8397	0.00103385	1.24798	up	[M]	Cell wall/membrane/envelope biogenesis	Molecular Function: glucosylceramidase activity (GO:0004348);; Biological Process: carbohydrate metabolic process (GO:0005975);; Biological Process: sphingolipid metabolic process (GO:0006665);;	--	--	--	O-Glycosyl hydrolase family 30	--	glycoside hydrolase [Alternaria alternata]
c277944.graph_c0	6.70877	2.21774	4.76939	15.0675	16.3468	16.4171	0.000905898	-1.50884	down	[M]	Cell wall/membrane/envelope biogenesis	Molecular Function: catalytic activity (GO:0003824);; Biological Process: carbohydrate metabolic process (GO:0005975);;	--	--	--	O-Glycosyl hydrolase family 30;; O-Glycosyl hydrolase family 30	--	(Trans)glycosidase [Glarea lozoyensis ATCC 20868]
c268788.graph_c0	1.86094	1.28036	2.6617	10.6436	5.59357	9.96981	0.00498886	-1.87067	down	[M]	Cell wall/membrane/envelope biogenesis	Molecular Function: catalytic activity (GO:0003824);; Biological Process: carbohydrate metabolic process (GO:0005975);;	--	--	--	O-Glycosyl hydrolase family 30;; O-Glycosyl hydrolase family 30	--	putative endo-1,6-beta-D-glucanase BGN16.3 [Glarea lozoyensis 74030]
c281694.graph_c0	0.138443	0	0.792062	4.75092	2.49678	4.90344	9.40193e-05	-3.46107	down	[M]	Cell wall/membrane/envelope biogenesis	Molecular Function: glucosylceramidase activity (GO:0004348);; Biological Process: carbohydrate metabolic process (GO:0005975);; Biological Process: sphingolipid metabolic process (GO:0006665);;	--	--	--	O-Glycosyl hydrolase family 30;; O-Glycosyl hydrolase family 30	--	glycoside hydrolase family 30 protein, partial [Thielavia terrestris NRRL 8126]
Phytohormone signaling and response
c278489.graph_c0	0.80819	0.648722	0.770636	5.9531	3.77882	5.12159	0.000293392	-2.41563	down	--	--	--	K10691|2e-06|sbi:SORBI_07g010440|hypothetical protein	[R]	General function prediction only	Zinc finger, ZZ type;; EF hand	Auxin transport protein BIG OS=Oryza sativa subsp. japonica (Rice) PE=2 SV=1	hypothetical protein AC579_8740 [Pseudocercospora musae]
c288593.graph_c1	3.11273	2.50673	4.91438	27.4343	13.6508	14.4587	0.001924	-2.08642	down	[R]	General function prediction only	--	--	[S]	Function unknown	Membrane transport protein	--	auxin efflux carrier [Sphaerulina musiva SO2202]
c282990.graph_c0	5.92054	4.87114	9.87952	32.0666	16.56	29.6813	0.0021161	-1.61536	down	--	--	--	--	[T]	Signal transduction mechanisms	Abscisic acid G-protein coupled receptor;; Protein of unknown function (DUF3735)	GPCR-type G protein 2 GN=GTG2 OS=Arabidopsis thaliana (Mouse-ear cress) PE=1 SV=2	hypothetical protein SEPMUDRAFT_69138 [Sphaerulina musiva SO2202]
c266368.graph_c0	0	2.46367	0	5.20876	8.54221	12.9891	0.00171004	-3.00112	down	--	--	Biological Process: response to abscisic acid (GO:0009737);;	--	--	--	Protein of unknown function (DUF1264)	--	hypothetical protein F775_26756 [Aegilops tauschii]
c275620.graph_c0	1.3811	0.665153	1.89308	11.7589	6.74583	6.3843	0.000209495	-2.36079	down	[R]	General function prediction only	Molecular Function: nucleotide binding (GO:0000166);; Molecular Function: nucleic acid binding (GO:0003676);;	--	[R]	General function prediction only	RNA recognition motif. (a.k.a. RRM, RBD, or RNP domain);; RNA recognition motif (a.k.a. RRM, RBD, or RNP domain)	Glycine-rich RNA-binding, abscisic acid-inducible protein GN=RAB15 OS=Zea mays (Maize) PE=1 SV=1	hypothetical protein FE78DRAFT_415871 [Acidomyces richmondensis]
c279817.graph_c0	2.02134	0.949757	2.25649	11.2277	7.40939	7.54958	0.000243903	-2.02378	down	[R]	General function prediction only	Molecular Function: nucleotide binding (GO:0000166);; Molecular Function: nucleic acid binding (GO:0003676);;	--	[O]	Posttranslational modification, protein turnover, chaperones	RNA recognition motif. (a.k.a. RRM, RBD, or RNP domain);; RNA recognition motif (a.k.a. RRM, RBD, or RNP domain);; RNA recognition motif. (a.k.a. RRM, RBD, or RNP domain)	Glycine-rich RNA-binding, abscisic acid-inducible protein GN=RAB15 OS=Zea mays (Maize) PE=1 SV=1	hypothetical protein BAUCODRAFT_123579 [Baudoinia panamericana UAMH 10762]
c251869.graph_c0	0.280092	0	0	6.26226	7.71737	2.33422	9.0831e-05	-5.57421	down	--	--	Molecular Function: nuclease activity (GO:0004518);; Biological Process: response to virus (GO:0009615);; Biological Process: plant-type hypersensitive response (GO:0009626);; Biological Process: systemic acquired resistance (GO:0009627);; Biological Process: response to salt stress (GO:0009651);; Biological Process: response to ethylene (GO:0009723);; Biological Process: defense response to fung…	--	[R]	General function prediction only	Barwin family	Barwin OS=Hordeum vulgare (Barley) PE=1 SV=1	predicted protein [Hordeum vulgare subsp. vulgare]
c270903.graph_c0	0.513009	0.41812	1.09123	3.93953	2.13506	3.08314	0.00376217	-1.87939	down	[T]	Signal transduction mechanisms	Molecular Function: signal transducer activity (GO:0004871);; Biological Process: signal transduction (GO:0007165);; Molecular Function: kinase activity (GO:0016301);; Biological Process: phosphorylation (GO:0016310);;	--	[T]	Signal transduction mechanisms	Histidine kinase-, DNA gyrase B-, and HSP90-like ATPase;; Response regulator receiver domain;; His Kinase A (phospho-acceptor) domain	Ethylene receptor 1 GN=ETR1 OS=Pelargonium hortorum (Common geranium) PE=2 SV=1	hypothetical protein AC579_846 [Pseudocercospora musae]
c257297.graph_c0	0.402962	0.458713	0.646218	2.34282	2.14715	3.54899	0.000240568	-2.10091	down	[T]	Signal transduction mechanisms	--	--	[T]	Signal transduction mechanisms	Histidine kinase-, DNA gyrase B-, and HSP90-like ATPase;; Response regulator receiver domain;; His Kinase A (phospho-acceptor) domain	Ethylene receptor 1 GN=ETR1 OS=Solanum lycopersicum (Tomato) PE=1 SV=1	hypothetical protein M438DRAFT_285410, partial [Aureobasidium pullulans EXF-150]
c290536.graph_c0	0.440261	0.867414	0.820525	3.8291	2.3459	3.127	0.00113924	-1.78832	down	[T]	Signal transduction mechanisms	Molecular Function: phosphorelay sensor kinase activity (GO:0000155);; Molecular Function: phosphorelay response regulator activity (GO:0000156);; Biological Process: phosphorelay signal transduction system (GO:0000160);; Molecular Function: ATP binding (GO:0005524);; Biological Process: regulation of transcription, DNA-templated (GO:0006355);; Biological Process: protein phosphorylation (GO:0006…	--	[T]	Signal transduction mechanisms	Histidine kinase-, DNA gyrase B-, and HSP90-like ATPase;; Response regulator receiver domain;; His Kinase A (phospho-acceptor) domain;; GAF domain;; GAF domain;; GAF domain	Ethylene receptor 1 GN=ETR1 OS=Solanum lycopersicum (Tomato) PE=1 SV=1	hypothetical protein FE78DRAFT_40566 [Acidomyces richmondensis]
c278818.graph_c0	0.679392	0.392643	0.388694	2.9673	2.99508	4.5295	0.000432647	-2.52933	down	[T]	Signal transduction mechanisms	Biological Process: signal transduction (GO:0007165);;	--	[T]	Signal transduction mechanisms	Histidine kinase-, DNA gyrase B-, and HSP90-like ATPase;; Response regulator receiver domain;; His Kinase A (phospho-acceptor) domain;; PAS domain	Ethylene receptor 2 GN=ETR2 OS=Pelargonium hortorum (Common geranium) PE=2 SV=1	hypothetical protein DOTSEDRAFT_72688 [Dothistroma septosporum NZE10]
c285312.graph_c0	0.699782	1.32217	1.84781	8.31261	5.04274	4.68226	0.000376938	-1.89346	down	[T]	Signal transduction mechanisms	Molecular Function: phosphorelay sensor kinase activity (GO:0000155);; Molecular Function: phosphorelay response regulator activity (GO:0000156);; Biological Process: phosphorelay signal transduction system (GO:0000160);; Molecular Function: ATP binding (GO:0005524);; Biological Process: regulation of transcription, DNA-templated (GO:0006355);; Cellular Component: membrane (GO:0016020);; Biologic…	--	[T]	Signal transduction mechanisms	Histidine kinase-, DNA gyrase B-, and HSP90-like ATPase;; Response regulator receiver domain;; PAS fold;; PAS domain;; His Kinase A (phospho-acceptor) domain;; PAS domain	Ethylene receptor 2 GN=ETR2 OS=Pelargonium hortorum (Common geranium) PE=2 SV=1	hypothetical protein MYCGRDRAFT_10501, partial [Zymoseptoria tritici IPO323]
c278254.graph_c0	2.4327	1.21848	3.15474	10.8274	9.74954	10.6436	0.00168583	-1.90339	down	[R]	General function prediction only	Molecular Function: oxidoreductase activity (GO:0016491);;	K06892|2e-12|olu:OSTLU_17574|hypothetical protein	[J]	Translation, ribosomal structure and biogenesis	2OG-Fe(II) oxygenase superfamily;; Elongation factor Tu C-terminal domain;; Elongation factor Tu domain 2	Gibberellin 2-beta-dioxygenase GN=GA2OX1 OS=Phaseolus coccineus (Scarlet runner bean) PE=2 SV=1	hypothetical protein FE78DRAFT_142624 [Acidomyces richmondensis]
c240055.graph_c0	0.93238	1.24351	1.16261	9.02458	7.54527	8.59207	2.83322e-05	-2.58117	down	[R]	General function prediction only	--	--	[QR]	--	non-haem dioxygenase in morphine synthesis N-terminal;; 2OG-Fe(II) oxygenase superfamily	Gibberellin 2-beta-dioxygenase 8 GN=GA2OX8 OS=Arabidopsis thaliana (Mouse-ear cress) PE=1 SV=2	hypothetical protein HMPREF1541_09560 [Cyphellophora europaea CBS 101466]
c281090.graph_c0	1.52473	1.78019	1.85039	16.9608	10.9251	15.3058	1.17832e-07	-2.7371	down	[R]	General function prediction only	Molecular Function: oxidoreductase activity, acting on single donors with incorporation of molecular oxygen, incorporation of two atoms of oxygen (GO:0016702);; Molecular Function: oxidoreductase activity, acting on paired donors, with incorporation or reduction of molecular oxygen, 2-oxoglutarate as one donor, and incorporation of one atom each of oxygen into both donors (GO:0016706);; Biologica…	K06892|1e-55|ppp:PHYPADRAFT_198471|hypothetical protein	[QR]	--	non-haem dioxygenase in morphine synthesis N-terminal;; 2OG-Fe(II) oxygenase superfamily	Gibberellin 20 oxidase 4 GN=GA20OX4 OS=Arabidopsis thaliana (Mouse-ear cress) PE=2 SV=1	hypothetical protein MYCGRDRAFT_70976 [Zymoseptoria tritici IPO323]
c281190.graph_c0	0.873721	1.14762	1.81772	12.4724	6.36657	7.77782	6.91242e-05	-2.47296	down	[I]	Lipid transport and metabolism	Biological Process: metabolic process (GO:0008152);; Molecular Function: hydrolase activity (GO:0016787);;	K14493|7e-15|ppp:PHYPADRAFT_118478|GLP1	[V]	Defense mechanisms	alpha/beta hydrolase fold;; Carboxylesterase family	Probable carboxylesterase 8 GN=CXE8 OS=Arabidopsis thaliana (Mouse-ear cress) PE=2 SV=1	predicted protein [Hordeum vulgare subsp. vulgare]
c242401.graph_c1	0.189519	0.121699	0.0301188	1.28102	1.01271	1.18455	0.000143142	-3.00592	down	[T]	Signal transduction mechanisms	Biological Process: cellular process (GO:0009987);;	K14489|2e-17|rcu:RCOM_1079740|histidine kinase 1, 2, 3 plant, putative (EC:2.7.13.3)	[T]	Signal transduction mechanisms	Response regulator receiver domain;; Histidine kinase-, DNA gyrase B-, and HSP90-like ATPase;; His Kinase A (phospho-acceptor) domain	Histidine kinase 5 GN=MAJ23.80 OS=Arabidopsis thaliana (Mouse-ear cress) PE=1 SV=1	hypothetical protein [Podospora anserina S mat+]
c275922.graph_c0	0.795563	0.727989	1.0241	6.0807	2.86954	3.39788	0.00295791	-1.95387	down	[T]	Signal transduction mechanisms	Biological Process: single-organism cellular process (GO:0044763);; Biological Process: regulation of cellular process (GO:0050794);;	K14489|3e-14|vvi:100263145|hypothetical protein LOC100263145	[T]	Signal transduction mechanisms	Response regulator receiver domain;; Histidine kinase-, DNA gyrase B-, and HSP90-like ATPase;; His Kinase A (phospho-acceptor) domain	Histidine kinase 1 GN=AHK1 OS=Arabidopsis thaliana (Mouse-ear cress) PE=1 SV=2	two-component sensor protein histidine protein kinase [Stemphylium lycopersici]
c278183.graph_c0	0.330284	0.530228	1.15477	7.95688	4.35712	3.75602	0.000419712	-2.68395	down	[T]	Signal transduction mechanisms	Molecular Function: signal transducer activity (GO:0004871);; Biological Process: signal transduction (GO:0007165);; Biological Process: cellular metabolic process (GO:0044237);;	K14489|5e-13|vvi:100263145|hypothetical protein LOC100263145	[T]	Signal transduction mechanisms	Histidine kinase-, DNA gyrase B-, and HSP90-like ATPase;; Response regulator receiver domain;; His Kinase A (phospho-acceptor) domain;; GAF domain	Histidine kinase 2 GN=AHK2 OS=Arabidopsis thaliana (Mouse-ear cress) PE=1 SV=1	hypothetical protein AC578_10576 [Mycosphaerella eumusae]
c278943.graph_c0	3.41802	4.90106	6.77765	21.3264	16.0723	22.0111	0.000129822	-1.65659	down	[T]	Signal transduction mechanisms	Molecular Function: signal transducer activity (GO:0004871);; Biological Process: signal transduction (GO:0007165);; Molecular Function: transferase activity, transferring phosphorus-containing groups (GO:0016772);; Biological Process: cellular metabolic process (GO:0044237);;	K14489|6e-30|vvi:100263145|hypothetical protein LOC100263145	[T]	Signal transduction mechanisms	Histidine kinase-, DNA gyrase B-, and HSP90-like ATPase;; Response regulator receiver domain;; His Kinase A (phospho-acceptor) domain	Histidine kinase 3 GN=F17L21.11 OS=Arabidopsis thaliana (Mouse-ear cress) PE=1 SV=1	hypothetical protein FE78DRAFT_163151 [Acidomyces richmondensis]
c288384.graph_c0	1.12747	1.80118	3.09414	7.4065	5.5931	7.56267	0.00395053	-1.45898	down	[T]	Signal transduction mechanisms	Molecular Function: phosphorelay sensor kinase activity (GO:0000155);; Molecular Function: phosphorelay response regulator activity (GO:0000156);; Biological Process: phosphorelay signal transduction system (GO:0000160);; Molecular Function: ATP binding (GO:0005524);; Biological Process: regulation of transcription, DNA-templated (GO:0006355);; Cellular Component: integral component of membrane (…	K14489|3e-63|ath:AT5G35750|AHK2	[T]	Signal transduction mechanisms	Response regulator receiver domain;; Histidine kinase-, DNA gyrase B-, and HSP90-like ATPase;; His Kinase A (phospho-acceptor) domain	Histidine kinase 2 GN=AHK2 OS=Arabidopsis thaliana (Mouse-ear cress) PE=1 SV=1	hypothetical protein FE78DRAFT_140172 [Acidomyces richmondensis]
c290317.graph_c0	0.597188	1.72567	2.03371	10.025	5.81242	5.59891	0.00184635	-1.96167	down	[T]	Signal transduction mechanisms	Molecular Function: signal transducer activity (GO:0004871);; Biological Process: signal transduction (GO:0007165);; Biological Process: cellular metabolic process (GO:0044237);;	K14489|5e-19|pop:POPTR_775135|histidine kinase cytokinin receptor	[T]	Signal transduction mechanisms	Histidine kinase-, DNA gyrase B-, and HSP90-like ATPase;; PAS domain;; His Kinase A (phospho-acceptor) domain;; PAS fold;; PAS fold	Histidine kinase 1 GN=AHK1 OS=Arabidopsis thaliana (Mouse-ear cress) PE=1 SV=2	hypothetical protein AC578_9214 [Mycosphaerella eumusae]
c286063.graph_c1	15.0263	16.2714	25.9183	65.4395	35.7682	53.3404	0.00729255	-1.11709	down	[T]	Signal transduction mechanisms	--	K14490|2e-06|sbi:SORBI_07g024310|hypothetical protein	[T]	Signal transduction mechanisms	Hpt domain	--	hypothetical protein AC578_574 [Mycosphaerella eumusae]
Lignin biosynthesis
c289122.graph_c0	15.4336	14.4514	29.3743	80.5028	54.8917	74.174	2.32559e-05	-1.51683	down	[E]	Amino acid transport and metabolism	Biological Process: cellular aromatic compound metabolic process (GO:0006725);; Molecular Function: lyase activity (GO:0016829);; Biological Process: single-organism metabolic process (GO:0044710);; Biological Process: organic cyclic compound metabolic process (GO:1901360);;	K10775|7e-120|vvi:100233012|phenylalanine ammonia-lyase	[Q]	Secondary metabolites biosynthesis, transport and catabolism	Aromatic amino acid lyase	Phenylalanine ammonia-lyase OS=Medicago sativa (Alfalfa) PE=2 SV=1	hypothetical protein AC578_10081 [Mycosphaerella eumusae]
c266625.graph_c0	0.0731966	0.493533	0.977137	3.88198	2.78683	2.59251	0.00211967	-2.27099	down	[R]	General function prediction only	--	--	[Q]	Secondary metabolites biosynthesis, transport and catabolism	O-methyltransferase;; Methyltransferase domain;; Methyltransferase domain	Caffeoyl-CoA O-methyltransferase 1 GN=CCOMT OS=Eucalyptus globulus (Blue gum) PE=2 SV=1	hypothetical protein OIDMADRAFT_17812 [Oidiodendron maius Zn]
c164653.graph_c0	0.180104	0.21685	0.68694	9.92636	4.51126	7.92682	2.1711e-07	-4.07253	down	[IQ]	--	--	K01904|8e-59|ath:AT4G05160|4-coumarate--CoA ligase, putative / 4-coumaroyl-CoA synthase, putative	[I]	Lipid transport and metabolism	AMP-binding enzyme;; AMP-binding enzyme C-terminal domain	4-coumarate--CoA ligase-like 7 GN=4CLL7 OS=Arabidopsis thaliana (Mouse-ear cress) PE=1 SV=1	hypothetical protein V491_00302 [Pseudogymnoascus sp. VKM F-3775]
c262452.graph_c0	1.03049	2.06153	3.17456	9.97415	6.59193	7.84462	0.00633202	-1.64113	down	[IQ]	--	Molecular Function: catalytic activity (GO:0003824);;	K01904|7e-66|pop:POPTR_831184|Ptr4CL8	[I]	Lipid transport and metabolism	AMP-binding enzyme	4-coumarate--CoA ligase-like 7 GN=4CLL7 OS=Arabidopsis thaliana (Mouse-ear cress) PE=1 SV=1	4-coumarate-CoA ligase 2 [Paraphaeosphaeria sporulosa]
c273457.graph_c0	1.35366	1.56465	2.71059	10.839	6.37444	8.03773	0.00151298	-1.85098	down	--	--	Molecular Function: catalytic activity (GO:0003824);; Biological Process: metabolic process (GO:0008152);;	K01904|3e-37|vvi:100267198|hypothetical protein LOC100267198	[I]	Lipid transport and metabolism	AMP-binding enzyme	4-coumarate--CoA ligase 1 GN=4CL1 OS=Nicotiana tabacum (Common tobacco) PE=2 SV=1	hypothetical protein FE78DRAFT_416124 [Acidomyces richmondensis]
c277228.graph_c0	5.54828	7.33058	10.9087	25.8869	16.4801	24.0908	0.00775977	-1.16393	down	[IQ]	--	Biological Process: metabolic process (GO:0008152);; Molecular Function: ligase activity (GO:0016874);;	K01904|9e-83|ath:AT4G05160|4-coumarate--CoA ligase, putative / 4-coumaroyl-CoA synthase, putative	[I]	Lipid transport and metabolism	AMP-binding enzyme;; AMP-binding enzyme C-terminal domain	4-coumarate--CoA ligase-like 7 GN=4CLL7 OS=Arabidopsis thaliana (Mouse-ear cress) PE=1 SV=1	hypothetical protein FE78DRAFT_141391 [Acidomyces richmondensis]
c279233.graph_c0	0.845131	1.22107	1.94139	8.54884	5.11904	6.96307	0.000200325	-2.04611	down	[IQ]	--	--	K01904|4e-72|vvi:100267198|hypothetical protein LOC100267198	[I]	Lipid transport and metabolism	AMP-binding enzyme;; AMP-binding enzyme C-terminal domain	4-coumarate--CoA ligase-like 7 GN=4CLL7 OS=Arabidopsis thaliana (Mouse-ear cress) PE=1 SV=1	hypothetical protein BAUCODRAFT_155102 [Baudoinia panamericana UAMH 10762]
c281191.graph_c0	1.92305	2.84974	4.23161	19.3056	10.5972	19.0312	6.88399e-05	-2.12288	down	[IQ]	--	Molecular Function: catalytic activity (GO:0003824);;	K01904|1e-74|ppp:PHYPADRAFT_113172|hypothetical protein	[I]	Lipid transport and metabolism	AMP-binding enzyme;; AMP-binding enzyme C-terminal domain	4-coumarate--CoA ligase-like 7 GN=4CLL7 OS=Arabidopsis thaliana (Mouse-ear cress) PE=1 SV=1	hypothetical protein FE78DRAFT_143753 [Acidomyces richmondensis]
c287618.graph_c0	0.214716	0.703184	1.35127	10.6283	5.29218	7.06807	7.06906e-06	-3.02467	down	[IQ]	--	Biological Process: metabolic process (GO:0008152);;	K01904|2e-20|ath:AT3G21240|4CL2	[I]	Lipid transport and metabolism	AMP-binding enzyme	4-coumarate--CoA ligase 2 GN=4CL2 OS=Arabidopsis thaliana (Mouse-ear cress) PE=1 SV=2	acetyl-CoA synthetase-like protein [Aureobasidium melanogenum CBS 110374]
c288732.graph_c0	4.8884	6.79386	9.05615	35.0758	22.9498	39.4292	2.27584e-05	-1.9116	down	[IQ]	--	Biological Process: metabolic process (GO:0008152);; Molecular Function: ligase activity (GO:0016874);;	K01904|9e-71|rcu:RCOM_0473330|AMP dependent CoA ligase, putative (EC:1.13.12.7)	[I]	Lipid transport and metabolism	AMP-binding enzyme	4-coumarate--CoA ligase-like 7 GN=4CLL7 OS=Arabidopsis thaliana (Mouse-ear cress) PE=1 SV=1	hypothetical protein MYCGRDRAFT_84213 [Zymoseptoria tritici IPO323]
c277964.graph_c0	2.89883	3.87104	6.09367	36.2425	16.5684	23.5405	0.000535139	-2.24826	down	[G]	Carbohydrate transport and metabolism	Molecular Function: hydrolase activity, hydrolyzing O-glycosyl compounds (GO:0004553);; Biological Process: carbohydrate metabolic process (GO:0005975);;	K01188|6e-79|vvi:100232900|BG1	[G]	Carbohydrate transport and metabolism	Glycosyl hydrolase family 1	Beta-glucosidase 40 (Precursor) GN=BGLU40 OS=Arabidopsis thaliana (Mouse-ear cress) PE=2 SV=1	hypothetical protein AC578_9493 [Mycosphaerella eumusae]
c286056.graph_c0	1.99183	1.91857	2.6115	23.6905	13.5955	24.2506	9.11782e-07	-2.91968	down	[G]	Carbohydrate transport and metabolism	--	K01188|8e-70|vvi:100232900|BG1	[G]	Carbohydrate transport and metabolism	Glycosyl hydrolase family 1	Beta-glucosidase 34 (Precursor) OS=Oryza sativa subsp. japonica (Rice) PE=2 SV=1	glycoside hydrolase family 1 protein [Acidomyces richmondensis]
c267793.graph_c0	1.58857	0.409859	1.89344	6.6078	5.85491	5.93968	0.000248098	-1.96007	down	[G]	Carbohydrate transport and metabolism	Molecular Function: hydrolase activity (GO:0016787);;	K05349|2e-116|ath:AT1G02640|BXL2	--	--	Glycosyl hydrolase family 3 N terminal domain;; Glycosyl hydrolase family 3 C-terminal domain	Probable beta-D-xylosidase 2 (Precursor) GN=BXL2 OS=Arabidopsis thaliana (Mouse-ear cress) PE=2 SV=1	glycoside hydrolase family 3 protein [Phialocephala scopiformis]
c285506.graph_c0	7.12343	6.78167	9.63578	27.1327	26.7228	28.8196	0.00150791	-1.49807	down	[G]	Carbohydrate transport and metabolism	--	K05349|1e-44|rcu:RCOM_1903090|beta-glucosidase, putative (EC:3.2.1.21)	--	--	Glycosyl hydrolase family 3 N terminal domain;; Glycosyl hydrolase family 3 C-terminal domain;; Fungal cellulose binding domain	Beta-D-xylosidase 4 (Precursor) GN=BXL4 OS=Arabidopsis thaliana (Mouse-ear cress) PE=1 SV=1	hypothetical protein V500_04452 [Pseudogymnoascus sp. VKM F-4518 (FW-2643)]
c285772.graph_c0	13.7974	10.3828	21.5846	54.7016	38.7936	55.6955	7.41619e-05	-1.40206	down	[G]	Carbohydrate transport and metabolism	Biological Process: metabolic process (GO:0008152);; Molecular Function: hydrolase activity, acting on glycosyl bonds (GO:0016798);;	K05349|9e-145|rcu:RCOM_1347430|Beta-glucosidase, putative (EC:3.2.1.21)	--	--	Glycosyl hydrolase family 3 N terminal domain;; Glycosyl hydrolase family 3 C-terminal domain	Alpha-N-arabinofuranosidase (Precursor) GN=Xyl2 OS=Medicago sativa subsp. varia (Alfalfa) PE=2 SV=1	glycoside hydrolase family 3 protein [Aureobasidium subglaciale EXF-2481]
c287125.graph_c0	4.33384	2.04032	4.0396	13.7735	17.076	21.3557	9.04449e-07	-2.02957	down	[G]	Carbohydrate transport and metabolism	Molecular Function: hydrolase activity, hydrolyzing O-glycosyl compounds (GO:0004553);; Biological Process: carbohydrate metabolic process (GO:0005975);;	K05349|4e-59|rcu:RCOM_1903090|beta-glucosidase, putative (EC:3.2.1.21)	--	--	Glycosyl hydrolase family 3 N terminal domain;; Glycosyl hydrolase family 3 C-terminal domain;; Fibronectin type III-like domain;; PA14 domain	Beta-D-xylosidase 3 (Precursor) GN=F17I14.80 OS=Arabidopsis thaliana (Mouse-ear cress) PE=1 SV=1	hypothetical protein AC579_4842 [Pseudocercospora musae]
c287970.graph_c0	12.1071	6.47877	13.3884	46.3387	33.19	49.1348	9.31755e-05	-1.7077	down	[G]	Carbohydrate transport and metabolism	Cellular Component: extracellular region (GO:0005576);; Molecular Function: xylan 1,4-beta-xylosidase activity (GO:0009044);; Biological Process: xylan catabolic process (GO:0045493);;	K05349|3e-95|rcu:RCOM_1347430|Beta-glucosidase, putative (EC:3.2.1.21)	--	--	Glycosyl hydrolase family 3 N terminal domain;; WSC domain	Alpha-N-arabinofuranosidase (Precursor; Fragment) GN=Xyl1 OS=Medicago sativa subsp. varia (Alfalfa) PE=1 SV=1	hypothetical protein P875_00042853 [Aspergillus parasiticus SU-1]
c280108.graph_c0	25.7407	29.828	23.7637	13.3028	12.9733	12.4728	0.00026812	1.36878	up	[R]	General function prediction only	Molecular Function: zinc ion binding (GO:0008270);; Molecular Function: oxidoreductase activity (GO:0016491);; Biological Process: oxidation-reduction process (GO:0055114);;	K00083|9e-62|ath:AT2G21730|CAD2	[Q]	Secondary metabolites biosynthesis, transport and catabolism	Alcohol dehydrogenase GroES-like domain;; Zinc-binding dehydrogenase;; Zinc-binding dehydrogenase;; Alpha/beta hydrolase family;; alpha/beta hydrolase fold	Probable mannitol dehydrogenase GN=CAD OS=Fragaria ananassa (Strawberry) PE=1 SV=1	GroES-like protein [Alternaria alternata]
c287694.graph_c0	0.849948	1.11108	2.25769	7.07089	6.02192	5.50216	0.00260946	-1.83313	down	[R]	General function prediction only	Molecular Function: zinc ion binding (GO:0008270);; Molecular Function: oxidoreductase activity (GO:0016491);; Biological Process: oxidation-reduction process (GO:0055114);;	K00083|7e-46|ath:AT2G21730|CAD2	[Q]	Secondary metabolites biosynthesis, transport and catabolism	Alcohol dehydrogenase GroES-like domain;; Zinc-binding dehydrogenase	Cinnamyl alcohol dehydrogenase 2 GN=F7D8.5 OS=Arabidopsis thaliana (Mouse-ear cress) PE=1 SV=1	hypothetical protein MYCFIDRAFT_163493 [Pseudocercospora fijiensis CIRAD86]
c265444.graph_c1	4.70922	8.16485	9.13048	47.6653	23.4342	33.5221	0.00051097	-1.91476	down	[P]	Inorganic ion transport and metabolism	Molecular Function: catalase activity (GO:0004096);; Cellular Component: cytoplasm (GO:0005737);; Molecular Function: phosphatidylinositol phosphate kinase activity (GO:0016307);; Molecular Function: heme binding (GO:0020037);; Biological Process: hydrogen peroxide catabolic process (GO:0042744);; Biological Process: phosphatidylinositol phosphorylation (GO:0046854);; Molecular Function: metal io…	K03782|3e-106|zma:100382662|hypothetical protein LOC100382662	--	--	Peroxidase	--	catalase-peroxidase [Cyphellophora europaea CBS 101466]
c260780.graph_c0	0.148252	0.1428	0.494773	1.61876	1.41111	1.42854	0.00307253	-2.21685	down	--	--	--	K00434|9e-10|osa:4346078|Os08g0522400	--	--	Peroxidase	L-ascorbate peroxidase S, chloroplastic/mitochondrial (Precursor) GN=APXS OS=Arabidopsis thaliana (Mouse-ear cress) PE=1 SV=2	heme peroxidase [Aureobasidium namibiae CBS 147.97]
c288971.graph_c0	23.4639	28.0231	47.1919	157.413	84.376	143.522	0.000570681	-1.65096	down	[P]	Inorganic ion transport and metabolism	--	K03782|0.0|zma:100382662|hypothetical protein LOC100382662	--	--	Peroxidase	L-ascorbate peroxidase 5, peroxisomal (Precursor) GN=APX5 OS=Arabidopsis thaliana (Mouse-ear cress) PE=2 SV=2	catalase-peroxidase [Cyphellophora europaea CBS 101466]
c265444.graph_c0	2.04378	5.54792	8.14958	47.3369	18.8018	32.7098	0.00210309	-2.32302	down	[P]	Inorganic ion transport and metabolism	Molecular Function: catalase activity (GO:0004096);; Cellular Component: cytoplasm (GO:0005737);; Molecular Function: heme binding (GO:0020037);; Biological Process: hydrogen peroxide catabolic process (GO:0042744);; Molecular Function: metal ion binding (GO:0046872);; Biological Process: oxidation-reduction process (GO:0055114);;	K03782|4e-92|zma:100382662|hypothetical protein LOC100382662	--	--	Peroxidase	--	catalase/peroxidase HPI [Alternaria alternata]
c273854.graph_c0	8.29454	8.45946	11.1077	3.10772	2.44427	3.36728	0.000228661	1.96152	up	--	--	--	--	--	--	Peroxidase, family 2	--	Cloroperoxidase [Alternaria alternata]
c275971.graph_c0	0.653366	1.0489	1.7998	16.231	5.60068	8.39435	0.00566963	-2.78717	down	--	--	--	--	--	--	Peroxidase, family 2	--	hypothetical protein HIM_06067 [Hirsutella minnesotensis 3608]
c275858.graph_c1	1.23058	1.36768	1.35392	10.9265	5.78538	7.69149	0.000337331	-2.29283	down	--	--	--	--	--	--	Peroxidase, family 2	--	peroxidase [Ascochyta rabiei]
c250952.graph_c0	5.09747	8.94495	12.6568	40.3076	31.7562	49.6313	4.1905e-06	-1.86967	down	--	--	--	--	--	--	Peroxidase, family 2	--	hypothetical protein SNOG_12270 [Parastagonospora nodorum SN15]
c290363.graph_c0	94.0949	77.8553	69.4182	33.8531	49.8189	27.3505	6.41662e-06	1.44555	up	--	--	Molecular Function: peroxidase activity (GO:0004601);;	--	--	--	Peroxidase, family 2	--	Cloroperoxidase [Alternaria alternata]
c282835.graph_c0	0.536797	0.775583	1.10902	7.62895	4.93012	6.3375	0.000120557	-2.64298	down	--	--	--	--	--	--	Peroxidase, family 2	--	hypothetical protein FAVG1_10423 [Fusarium avenaceum]
c267332.graph_c0	99.4673	75.7754	75.983	50.9248	55.8416	48.6035	0.000159158	1.01511	up	[MG]	--	Molecular Function: peroxidase activity (GO:0004601);; Biological Process: cellular metabolic process (GO:0044237);; Molecular Function: coenzyme binding (GO:0050662);;	--	--	--	Peroxidase, family 2;; NAD dependent epimerase/dehydratase family;; 3-beta hydroxysteroid dehydrogenase/isomerase family;; RmlD substrate binding domain;; Male sterility protein;; short chain dehydrogenase;; NADH(P)-binding;; KR domain;; lactate/malate dehydrogenase, NAD binding domain	--	hypothetical protein CC77DRAFT_1072607 [Alternaria alternata]
Signal transduction/protein turnover
c285339.graph_c0	2.74721	2.69259	3.53869	11.1767	8.25749	12.2506	0.00353578	-1.50123	down	[RTKL]	--	Molecular Function: protein serine/threonine kinase activity (GO:0004674);; Molecular Function: ATP binding (GO:0005524);; Biological Process: protein phosphorylation (GO:0006468);;	K04368|9e-49|zma:542356|mek1	[T]	Signal transduction mechanisms	Protein kinase domain;; Protein tyrosine kinase;; Kinase-like	Mitogen-activated protein kinase kinase 6 GN=MIK19.2 OS=Arabidopsis thaliana (Mouse-ear cress) PE=1 SV=1	hypothetical protein DOTSEDRAFT_67556 [Dothistroma septosporum NZE10]
c281455.graph_c0	0.730638	0.895704	1.20337	6.90719	3.79333	5.25864	0.000776896	-2.1719	down	[RTKL]	--	Molecular Function: nucleotide binding (GO:0000166);; Molecular Function: transferase activity, transferring phosphorus-containing groups (GO:0016772);;	--	[T]	Signal transduction mechanisms	Protein kinase domain;; Protein tyrosine kinase;; Kinase-like	Mitogen-activated protein kinase kinase kinase NPK1 GN=NPK1 OS=Nicotiana tabacum (Common tobacco) PE=1 SV=1	hypothetical protein AC579_3826 [Pseudocercospora musae]
c279116.graph_c0	0.0777408	0.299527	0.593028	3.15286	2.72617	2.91542	0.000275875	-2.87064	down	[RTKL]	--	--	K13414|3e-06|ath:AT4G08500|MEKK1	[T]	Signal transduction mechanisms	Protein kinase domain;; Protein tyrosine kinase	Mitogen-activated protein kinase kinase kinase 1 GN=MEKK1 OS=Arabidopsis thaliana (Mouse-ear cress) PE=1 SV=2	hypothetical protein SEPMUDRAFT_163498 [Sphaerulina musiva SO2202]
c281250.graph_c0	0.510889	1.36694	0.595405	5.84401	2.92905	3.28191	0.00369685	-1.91089	down	[RTKL]	--	Molecular Function: protein serine/threonine kinase activity (GO:0004674);; Molecular Function: ATP binding (GO:0005524);; Biological Process: protein phosphorylation (GO:0006468);;	--	[T]	Signal transduction mechanisms	Protein kinase domain;; Protein tyrosine kinase	Mitogen-activated protein kinase kinase kinase YODA GN=YDA OS=Arabidopsis thaliana (Mouse-ear cress) PE=1 SV=1	hypothetical protein DOTSEDRAFT_68273 [Dothistroma septosporum NZE10]
c285032.graph_c0	8.12874	5.1724	10.6166	33.1976	26.5557	37.7717	2.91233e-05	-1.72677	down	[RTKL]	--	Biological Process: MAPK cascade (GO:0000165);; Molecular Function: MAP kinase activity (GO:0004707);; Molecular Function: ATP binding (GO:0005524);; Biological Process: protein phosphorylation (GO:0006468);;	K04371|3e-112|ppp:PHYPADRAFT_193902|hypothetical protein	[T]	Signal transduction mechanisms	Protein kinase domain;; Protein tyrosine kinase	Mitogen-activated protein kinase 1 GN=OSJNBa0085L11.14 OS=Oryza sativa subsp. japonica (Rice) PE=1 SV=1	hypothetical protein AC579_3103 [Pseudocercospora musae]
c287988.graph_c1	0.106567	0.390061	0.548722	3.3689	1.66565	1.7762	0.00127336	-2.3719	down	[RTKL]	--	Molecular Function: transferase activity, transferring phosphorus-containing groups (GO:0016772);;	--	[T]	Signal transduction mechanisms	Protein kinase domain;; Protein tyrosine kinase;; Kinase-like	Mitogen-activated protein kinase kinase kinase 3 GN=ANP3 OS=Arabidopsis thaliana (Mouse-ear cress) PE=1 SV=1	hypothetical protein DOTSEDRAFT_71586 [Dothistroma septosporum NZE10]
c277239.graph_c0	24.5001	20.5605	35.3934	100.161	59.7352	79.743	0.00105641	-1.26256	down	[RTKL]	--	Biological Process: MAPK cascade (GO:0000165);; Molecular Function: MAP kinase activity (GO:0004707);; Molecular Function: ATP binding (GO:0005524);; Cellular Component: nucleus (GO:0005634);; Cellular Component: cytoplasm (GO:0005737);; Biological Process: regulation of transcription, DNA-templated (GO:0006355);; Biological Process: protein phosphorylation (GO:0006468);;	K14512|6e-56|rcu:RCOM_0723010|big map kinase/bmk, putative (EC:2.7.11.24)	[T]	Signal transduction mechanisms	Protein kinase domain;; Protein tyrosine kinase	Mitogen-activated protein kinase homolog MMK1 GN=MMK1 OS=Medicago sativa (Alfalfa) PE=1 SV=1	mitogen-activated protein kinase HOG1 [Sphaerulina musiva SO2202]
c287553.graph_c0	1.55044	2.13345	3.56022	18.6237	9.73268	12.5913	6.88399e-05	-2.18078	down	[RTKL]	--	Molecular Function: protein serine/threonine kinase activity (GO:0004674);; Molecular Function: ATP binding (GO:0005524);; Biological Process: protein phosphorylation (GO:0006468);;	K04368|2e-48|rcu:RCOM_1049070|mitogen activated protein kinase kinase, mapkk2, putative (EC:2.7.12.2)	[T]	Signal transduction mechanisms	Protein kinase domain;; Protein tyrosine kinase;; Kinase-like	Mitogen-activated protein kinase kinase 6 GN=MIK19.2 OS=Arabidopsis thaliana (Mouse-ear cress) PE=1 SV=1	hypothetical protein DOTSEDRAFT_67556 [Dothistroma septosporum NZE10]
c290541.graph_c0	1.27713	1.93311	2.52256	9.5812	6.67214	6.93713	0.00660526	-1.69062	down	[RTKL]	--	--	--	[T]	Signal transduction mechanisms	Protein kinase domain;; Protein tyrosine kinase	Mitogen-activated protein kinase kinase kinase ANP1 GN=ANP1 OS=Arabidopsis thaliana (Mouse-ear cress) PE=1 SV=2	hypothetical protein CC84DRAFT_425836 [Paraphaeosphaeria sporulosa]
c287209.graph_c0	1.26563	3.53534	5.67205	27.5071	15.2168	21.0289	9.81603e-06	-2.28429	down	[RTKL]	--	Biological Process: MAPK cascade (GO:0000165);; Molecular Function: MAP kinase activity (GO:0004707);; Molecular Function: ATP binding (GO:0005524);; Biological Process: protein phosphorylation (GO:0006468);;	K04371|2e-123|ppp:PHYPADRAFT_193902|hypothetical protein	[T]	Signal transduction mechanisms	Protein kinase domain;; Protein tyrosine kinase	Mitogen-activated protein kinase homolog NTF4 GN=NTF4 OS=Nicotiana tabacum (Common tobacco) PE=2 SV=1	hypothetical protein BAUCODRAFT_286788 [Baudoinia panamericana UAMH 10762]
c284416.graph_c0	1.48162	2.1407	2.78631	15.493	9.36045	7.41705	0.00120331	-2.00292	down	[O]	Posttranslational modification, protein turnover, chaperones	Biological Process: cellular metabolic process (GO:0044237);;	--	[K]	Transcription	Maf1 regulator	--	mitogen-activated protein kinase maf1 [Zymoseptoria brevis]
c281238.graph_c1	5.60935	4.96198	8.95089	27.9754	16.5164	27.3087	0.00277647	-1.56969	down	[RTKL]	--	Molecular Function: protein serine/threonine kinase activity (GO:0004674);; Molecular Function: ATP binding (GO:0005524);; Biological Process: protein phosphorylation (GO:0006468);;	--	[T]	Signal transduction mechanisms	Protein kinase domain;; Protein tyrosine kinase;; Kinase-like	Mitogen-activated protein kinase kinase kinase YODA GN=YDA OS=Arabidopsis thaliana (Mouse-ear cress) PE=1 SV=1	hypothetical protein FE78DRAFT_91933 [Acidomyces richmondensis]
c287758.graph_c0	8.8945	8.26501	10.1775	42.5472	23.4848	27.2517	0.00264088	-1.44538	down	[RTKL]	--	Molecular Function: nucleotide binding (GO:0000166);; Molecular Function: protein kinase activity (GO:0004672);; Biological Process: cellular process (GO:0009987);;	K08866|9e-72|cme:CMB064C|probable spindle checkpoint protein kinase MPS1	[D]	Cell cycle control, cell division, chromosome partitioning	Protein kinase domain;; Protein tyrosine kinase	Mitogen-activated protein kinase kinase kinase YODA GN=YDA OS=Arabidopsis thaliana (Mouse-ear cress) PE=1 SV=1	TTK protein kinase [Zymoseptoria brevis]
c278020.graph_c0	1.11344	0.932602	1.6618	11.2263	7.56659	7.66537	8.86135e-06	-2.52353	down	[RTKL]	--	Molecular Function: protein serine/threonine kinase activity (GO:0004674);; Molecular Function: ATP binding (GO:0005524);; Biological Process: protein phosphorylation (GO:0006468);;	--	[T]	Signal transduction mechanisms	Protein kinase domain;; Protein tyrosine kinase;; Kinase-like	Mitogen-activated protein kinase kinase kinase 2 GN=ANP2 OS=Arabidopsis thaliana (Mouse-ear cress) PE=2 SV=1	hypothetical protein FE78DRAFT_152106 [Acidomyces richmondensis]
c279547.graph_c0	3.51097	3.45483	5.03378	27.0546	15.4375	18.5503	8.83188e-06	-2.02688	down	[RTKL]	--	Molecular Function: kinase activity (GO:0016301);;	K04368|9e-54|ppp:PHYPADRAFT_206232|hypothetical protein	[T]	Signal transduction mechanisms	Protein kinase domain;; Protein tyrosine kinase	Mitogen-activated protein kinase kinase 2 GN=F27B13.50 OS=Arabidopsis thaliana (Mouse-ear cress) PE=1 SV=2	kinase-like protein [Aureobasidium pullulans EXF-150]
c283354.graph_c0	1.9987	2.17202	3.46959	10.6587	7.39404	9.92994	0.00363141	-1.55871	down	[RTKL]	--	Molecular Function: protein serine/threonine kinase activity (GO:0004674);; Molecular Function: ATP binding (GO:0005524);; Biological Process: protein phosphorylation (GO:0006468);;	--	[T]	Signal transduction mechanisms	Protein kinase domain;; Protein tyrosine kinase;; Kinase-like	Mitogen-activated protein kinase kinase kinase 1 GN=MEKK1 OS=Arabidopsis thaliana (Mouse-ear cress) PE=1 SV=2	hypothetical protein AC579_6383 [Pseudocercospora musae]
c290989.graph_c0	1.2254	1.22405	2.01234	5.8051	4.68367	5.15335	0.00347554	-1.49752	down	[RTKL]	--	Molecular Function: nucleotide binding (GO:0000166);; Molecular Function: protein kinase activity (GO:0004672);; Biological Process: phosphorylation (GO:0016310);;	--	[T]	Signal transduction mechanisms	Protein kinase domain;; Protein tyrosine kinase;; Ras-binding domain of Byr2;; SAM domain (Sterile alpha motif);; SAM domain (Sterile alpha motif);; Kinase-like	Mitogen-activated protein kinase kinase kinase 2 GN=ANP2 OS=Arabidopsis thaliana (Mouse-ear cress) PE=2 SV=1	hypothetical protein FE78DRAFT_152106 [Acidomyces richmondensis]
c288646.graph_c0	1.17428	0.841071	1.92362	9.26812	4.85702	7.2769	5.49609e-05	-2.13849	down	[RTKL]	--	Molecular Function: protein serine/threonine kinase activity (GO:0004674);; Molecular Function: ATP binding (GO:0005524);; Biological Process: protein phosphorylation (GO:0006468);;	K04368|3e-64|ppp:PHYPADRAFT_206232|hypothetical protein	[T]	Signal transduction mechanisms	Protein kinase domain;; Protein tyrosine kinase	Mitogen-activated protein kinase kinase 6 GN=MIK19.2 OS=Arabidopsis thaliana (Mouse-ear cress) PE=1 SV=1	hypothetical protein DOTSEDRAFT_70644 [Dothistroma septosporum NZE10]
c281570.graph_c0	6.74679	8.15287	12.2817	43.7543	30.6034	29.1353	0.00109018	-1.60942	down	[U]	Intracellular trafficking, secretion, and vesicular transport	Biological Process: protein transport (GO:0015031);; Cellular Component: integral component of membrane (GO:0016021);;	K10956|5e-94|ppp:PHYPADRAFT_215299|hypothetical protein	[UO]	--	SecY translocase;; Plug domain of Sec61p	Protein transport protein Sec61 subunit alpha OS=Pyrenomonas salina PE=2 SV=1	hypothetical protein MYCGRDRAFT_107344 [Zymoseptoria tritici IPO323]
c290076.graph_c0	3.54269	4.06863	6.66953	23.9935	15.4267	20.3923	0.000107743	-1.75164	down	[R]	General function prediction only	Molecular Function: oligosaccharyl transferase activity (GO:0004576);; Biological Process: protein glycosylation (GO:0006486);; Cellular Component: membrane (GO:0016020);;	K07151|2e-159|rcu:RCOM_1669180|oligosaccharyl transferase, putative (EC:2.4.1.119)	[O]	Posttranslational modification, protein turnover, chaperones	Oligosaccharyl transferase STT3 subunit	Dolichyl-diphosphooligosaccharide--protein glycosyltransferase subunit STT3B GN=STT3B OS=Arabidopsis thaliana (Mouse-ear cress) PE=1 SV=1	dolichyl-diphosphooligosaccharide--protein glycosyltransferase subunit STT3 [Zymoseptoria tritici IPO323]
c280659.graph_c0	0.83537	0.680855	1.34801	5.88044	2.70409	3.94946	0.0062672	-1.81928	down	[O]	Posttranslational modification, protein turnover, chaperones	Molecular Function: nucleotide binding (GO:0000166);;	K09486|4e-33|osa:4330492|Os02g0710900	[O]	Posttranslational modification, protein turnover, chaperones	Hsp70 protein	Heat shock 70 kDa protein 17 (Precursor) OS=Arabidopsis thaliana (Mouse-ear cress) PE=2 SV=1	hypothetical protein BAUCODRAFT_43750, partial [Baudoinia panamericana UAMH 10762]
c278217.graph_c0	128.228	107.907	176.831	434.265	321.878	407.554	9.12135e-05	-1.18346	down	[O]	Posttranslational modification, protein turnover, chaperones	Molecular Function: ATP binding (GO:0005524);; Biological Process: response to stress (GO:0006950);;	K03283|3e-29|osa:4332420|Os03g0277300	[O]	Posttranslational modification, protein turnover, chaperones	NAD-specific glutamate dehydrogenase;; Hsp70 protein	Luminal-binding protein 3 (Fragment) GN=BIP3 OS=Nicotiana tabacum (Common tobacco) PE=2 SV=1	heat shock protein 70, partial [Cladosporium herbarum]
c262485.graph_c0	13.8918	7.64622	15.8955	61.499	40.9603	45.8948	0.00369673	-1.6825	down	--	--	Molecular Function: ATP binding (GO:0005524);; Cellular Component: cytoplasm (GO:0005737);; Biological Process: protein folding (GO:0006457);; Biological Process: response to stress (GO:0006950);; Molecular Function: unfolded protein binding (GO:0051082);;	K04079|2e-54|rcu:RCOM_1582180|heat shock protein, putative	[O]	Posttranslational modification, protein turnover, chaperones	Hsp90 protein	Heat shock protein 82 (Fragment) GN=HSP82 OS=Nicotiana tabacum (Common tobacco) PE=1 SV=1	Chain A, The Structure Of The Complex Between Aha1 And Hsp90
c257644.graph_c1	2.45313	4.4771	5.66319	16.1117	13.3242	21.2508	0.00313375	-1.68638	down	[OC]	--	Molecular Function: catalytic activity (GO:0003824);;	K09584|5e-53|zma:100273618|hypothetical protein LOC100273618	[O]	Posttranslational modification, protein turnover, chaperones	Endoplasmic reticulum protein ERp29, C-terminal domain;; Thioredoxin	Probable protein disulfide-isomerase A6 (Precursor) OS=Medicago sativa (Alfalfa) PE=1 SV=1	hypothetical protein BAUCODRAFT_412282 [Baudoinia panamericana UAMH 10762]
