# Supplementary material for: Elymus nutans genes for seed shattering and candidate gene-derived EST-SSR markers for germplasm evaluation
Source: BMC Plant Biol. 2019 Mar 13;19:102. doi: 10.1186/s12870-019-1691-4 (PMC6416926; doi:10.1186/s12870-019-1691-4)
Supplement: Supplementary file 4 — Table S3. Differentially expressed transcripts related to seed shattering found in abscission zone at 21 days (AZ-21) and 28 days (AZ-28) after heading. (XLS 165 kb) [file 12870_2019_1691_MOESM4_ESM.xls]

## Sheet: Sheet1
Table S3 Differentially expressed transcripts related to seed shattering found in abscission zone at 21 days (AZ21) and 28 days (AZ28) after heading
#ID	AZ21-1_FPKM	AZ21-2_FPKM	AZ21-3_FPKM	AZ28-1_FPKM	AZ28-2_FPKM	AZ28-3_FPKM	FDR	log2FC	regulated	COG_class	COG_class_annotation	GO_annotation	KEGG_annotation	KOG_class	KOG_class_annotation	Pfam_annotation	Swissprot_annotation	nr_annotation
Transcription factor
Homeobox gene
c79527.graph_c0	1.03476	1.8364	2.83878	0	0	0	0.00768689	#NAME?	down	--	--	Molecular Function: DNA binding (GO:0003677);;	K09338|2.5047e-06|sly:101255883|homeobox-leucine zipper protein HAT5; K09338 homeobox-leucine zipper protein (A)	[R]	General function prediction only	Homeobox domain	Homeobox-leucine zipper protein ATHB-5 GN=ATHB-5 OS=Arabidopsis thaliana (Mouse-ear cress) PE=1 SV=1	hypothetical protein M408DRAFT_329958 [Serendipita vermifera MAFF 305830]
c68156.graph_c0	70.9806	55.6357	60.8751	76.4303	82.8274	85.9894	0.00926278	1.12091	up	--	--	Molecular Function: sequence-specific DNA binding transcription factor activity (GO:0003700);; Cellular Component: nucleus (GO:0005634);; Biological Process: regulation of transcription, DNA-templated (GO:0006355);; Biological Process: embryo sac egg cell differentiation (GO:0009560);; Molecular Function: sequence-specific DNA binding (GO:0043565);;	--	--	--	Homeobox domain	Protein SAWADEE HOMEODOMAIN HOMOLOG 2 GN=SHH2 OS=Arabidopsis thaliana (Mouse-ear cress) PE=2 SV=1	predicted protein [Hordeum vulgare subsp. vulgare]
c48693.graph_c1	0.929728	3.3	3.40085	0	0	0	0.00513295	#NAME?	down	--	--	--	--	[K]	Transcription	Homeobox domain;; Homeobox KN domain	--	homeobox protein meis [Aspergillus kawachii IFO 4308]
c76381.graph_c0	4.10799	6.86852	9.90978	0.089827	0.413243	0.254178	0.00186453	-4.11896	down	--	--	--	--	[K]	Transcription	Homeobox domain;; Pou domain - N-terminal to homeobox domain	--	--
c65759.graph_c0	118.459	166.168	115.673	30.066	38.6422	29.4442	0.00348575	-1.30166	down	--	--	Molecular Function: transcription regulatory region sequence-specific DNA binding (GO:0000976);; Molecular Function: sequence-specific DNA binding transcription factor activity (GO:0003700);; Cellular Component: nucleus (GO:0005634);; Biological Process: regulation of transcription, DNA-templated (GO:0006355);;	--	[K]	Transcription	Homeobox domain;; Homeobox associated leucine zipper	Homeobox-leucine zipper protein HOX24 GN=HOX24 OS=Oryza sativa subsp. indica (Rice) PE=2 SV=2	predicted protein [Hordeum vulgare subsp. vulgare]
c63485.graph_c0	7.51835	13.1523	11.9041	0.254271	1.05278	1.07924	0.00276498	-3.06369	down	--	--	Molecular Function: DNA binding (GO:0003677);; Biological Process: transcription, DNA-templated (GO:0006351);;	K09338|4.1481e-22|bdi:100839337|homeobox-leucine zipper protein HOX19; K09338 homeobox-leucine zipper protein (A)	[K]	Transcription	Homeobox associated leucine zipper	Homeobox-leucine zipper protein HOX19 OS=Oryza sativa subsp. japonica (Rice) PE=2 SV=1	Hox19 [Oryza sativa Japonica Group]
c41410.graph_c0	4.69731	6.61514	9.92391	0.434392	0.628066	0.131697	0.00100478	-3.48547	down	--	--	Molecular Function: DNA binding (GO:0003677);;	--	[KT]	--	STAT protein, DNA binding domain;; SH2 domain;; Homeobox KN domain;; Homeobox domain	BEL1-like homeodomain protein 11 GN=BLH11 OS=Arabidopsis thaliana (Mouse-ear cress) PE=2 SV=1	hypothetical protein RO3G_07216 [Lichtheimia corymbifera JMRC:FSU:9682]
c61210.graph_c0	2.16874	2.21384	4.74192	0.0482546	0.0887968	0.0682715	0.00438693	-4.7921	down	--	--	--	--	[T]	Signal transduction mechanisms	Arfaptin-like domain;; Homeobox domain;; PDZ domain (Also known as DHR or GLGF)	Homeobox-leucine zipper protein ANTHOCYANINLESS 2 GN=ANL2 OS=Arabidopsis thaliana (Mouse-ear cress) PE=2 SV=1	related to homeodomain transcription factor-Laccaria bicolor [Piriformospora indica DSM 11827]
c57635.graph_c0	7.64497	10.9389	19.0258	0.929176	0.892093	0.171471	0.00883189	-3.56327	down	--	--	Molecular Function: DNA binding (GO:0003677);;	--	[K]	Transcription	PBC domain;; Homeobox domain;; Homeobox KN domain	BEL1-like homeodomain protein 5 GN=BLH5 OS=Arabidopsis thaliana (Mouse-ear cress) PE=1 SV=2	homeobox domain-containing protein [Marssonina brunnea f. sp. &apos;multigermtubi&apos; MB_m1]
c63822.graph_c0	33.2825	56.0193	30.9989	0.790998	1.52174	0.661298	6.10492e-11	-4.63109	down	[K]	Transcription	Molecular Function: transcription regulatory region sequence-specific DNA binding (GO:0000976);; Molecular Function: sequence-specific DNA binding transcription factor activity (GO:0003700);; Cellular Component: nucleus (GO:0005634);; Biological Process: regulation of transcription, DNA-templated (GO:0006355);;	K09338|8.0305e-58|bdi:100836063|homeobox-leucine zipper protein HOX25-like; K09338 homeobox-leucine zipper protein (A)	[K]	Transcription	Homeobox domain;; Homeobox associated leucine zipper	Homeobox-leucine zipper protein HOX25 OS=Oryza sativa subsp. japonica (Rice) PE=2 SV=2	hypothetical protein F775_52266 [Aegilops tauschii]
c58133.graph_c0	1.73423	2.38792	3.79681	0.379214	0	0	0.0051227	-3.62376	down	--	--	--	--	[R]	General function prediction only	Homeobox domain	--	related to homeodomain transcription factor-Laccaria bicolor [Piriformospora indica DSM 11827]
c77308.graph_c0	1.98746	2.88586	7.96621	0.45829	0	0	1.00512	-2.62376	down	--	--	--	--	[R]	General function prediction only	Homeobox domain;; Homeobox KN domain	--	--
c62268.graph_c0	1.48473	2.59586	3.19663	0.122274	0.270006	0.034599	0.00070136	-3.44158	down	--	--	Cellular Component: plasma membrane (GO:0005886);; Cellular Component: plastid (GO:0009536);; Biological Process: regulation of abscisic acid-activated signaling pathway (GO:0009787);; Biological Process: maintenance of seed dormancy (GO:0010231);; Molecular Function: abscisic acid binding (GO:0010427);;	--	[V]	Defense mechanisms	Lanthionine synthetase C-like protein;; Homeobox domain	LanC-like protein GCR2 GN=F14G24.19 OS=Arabidopsis thaliana (Mouse-ear cress) PE=1 SV=1	LanC-like protein 2 [Triticum urartu]
Myb
c71485.graph_c0	115.774	89.7329	49.1606	132.857	156.262	136.516	4.72519e-05	1.49116	up	--	--	--	--	--	--	Myb/SANT-like DNA-binding domain	--	Putative nuclease HARBI1 [Triticum urartu]
c39148.graph_c0	1.0454	1.23856	1.8437	0.101987	0	0	0.00219892	-4.5726	down	--	--	--	--	--	--	Myb/SANT-like DNA-binding domain	--	--
c78703.graph_c0	1.62629	1.13975	2.51305	0.0883945	0.189771	0.0208437	0.00393288	-3.49697	down	--	--	--	K18402|4.33169e-07|bpg:Bathy01g02260|hypothetical protein; K18402 PHD finger protein 20 (A)	[R]	General function prediction only	Myb/SANT-like DNA-binding domain	--	PHD-finger protein [Rhizoctonia solani AG-3 Rhs1AP]
c67606.graph_c0	42.5663	46.2339	49.6109	89.6083	71.2571	84.1496	0.000104271	1.55935	up	--	--	Molecular Function: DNA binding (GO:0003677);; Molecular Function: chromatin binding (GO:0003682);; Molecular Function: sequence-specific DNA binding transcription factor activity (GO:0003700);; Biological Process: regulation of transcription, DNA-templated (GO:0006355);;	--	[K]	Transcription	Myb/SANT-like DNA-binding domain;; Alcohol dehydrogenase transcription factor Myb/SANT-like	Trihelix transcription factor ASIL2 {ECO:0000305} OS=Arabidopsis thaliana (Mouse-ear cress) PE=2 SV=1	predicted protein [Hordeum vulgare subsp. vulgare]
c72524.graph_c1	199.19	167.284	136.403	279.777	287.175	271.569	4.72071e-06	1.47867	up	--	--	Molecular Function: adenyl nucleotide binding (GO:0030554);;	--	[C]	Energy production and conversion	Myb/SANT-like DNA-binding domain;; Alcohol dehydrogenase transcription factor Myb/SANT-like;; Myb-like DNA-binding domain;; Myb/SANT-like DNA-binding domain;; CBS domain	SNF1-related protein kinase regulatory subunit gamma-like PV42a GN=F9L1.27 OS=Arabidopsis thaliana (Mouse-ear cress) PE=2 SV=1	hypothetical protein F775_28216 [Aegilops tauschii]
c69724.graph_c0	41.5362	64.6318	34.8172	100.884	73.8788	79.9042	0.000145278	1.60592	up	--	--	Molecular Function: chromatin binding (GO:0003682);;	--	[K]	Transcription	Myb/SANT-like DNA-binding domain;; Myb-like DNA-binding domain	Trihelix transcription factor GTL1 GN=GTL1 OS=Arabidopsis thaliana (Mouse-ear cress) PE=1 SV=2	predicted protein [Hordeum vulgare subsp. vulgare]
c70245.graph_c1	5.68712	11.8626	16.3451	0.364278	0.737368	0.515387	0.00855177	-3.70791	down	--	--	Molecular Function: DNA binding (GO:0003677);; Molecular Function: chromatin binding (GO:0003682);; Cellular Component: mitochondrion (GO:0005739);; Cellular Component: plastid (GO:0009536);;	--	--	--	MYB-CC type transfactor, LHEQLE motif;; Myb-like DNA-binding domain	Myb family transcription factor APL GN=APL OS=Arabidopsis thaliana (Mouse-ear cress) PE=2 SV=2	predicted protein [Hordeum vulgare subsp. vulgare]
c64428.graph_c0	96.9668	63.5805	74.884	124.907	101.46	136.914	0.000936054	1.37235	up	--	--	Molecular Function: DNA binding (GO:0003677);; Molecular Function: chromatin binding (GO:0003682);; Molecular Function: sequence-specific DNA binding transcription factor activity (GO:0003700);; Cellular Component: nucleus (GO:0005634);; Biological Process: regulation of transcription, DNA-templated (GO:0006355);;	--	[O]	Posttranslational modification, protein turnover, chaperones	Myb-like DNA-binding domain	Transcription factor DIVARICATA GN=DIVARICATA OS=Antirrhinum majus (Garden snapdragon) PE=2 SV=1	predicted protein [Hordeum vulgare subsp. vulgare]
c64135.graph_c0	2.17576	1.47756	1.03544	0.0657003	0	0	0.00154107	-5.35078	down	--	--	Molecular Function: DNA binding (GO:0003677);; Molecular Function: chromatin binding (GO:0003682);; Molecular Function: sequence-specific DNA binding transcription factor activity (GO:0003700);; Biological Process: regulation of transcription, DNA-templated (GO:0006355);;	--	--	--	Myb-like DNA-binding domain;; MYB-CC type transfactor, LHEQLE motif	Protein PHR1-LIKE 1 GN=PHL1 OS=Arabidopsis thaliana (Mouse-ear cress) PE=1 SV=1	predicted protein [Hordeum vulgare subsp. vulgare]
c59452.graph_c0	67.9815	80.9208	80.1767	368.894	330.082	389.361	7.81569e-17	2.98282	up	[KAD]	--	Molecular Function: DNA binding (GO:0003677);; Molecular Function: chromatin binding (GO:0003682);;	K09422|5.00958e-64|mus:103979472|myb-related protein Hv1-like; K09422 myb proto-oncogene protein, plant (A)	[K]	Transcription	Myb-like DNA-binding domain;; Myb-like DNA-binding domain	Myb-related protein 308 OS=Antirrhinum majus (Garden snapdragon) PE=2 SV=1	R2R3 MYB transcriptional factor [Triticum aestivum]
c57109.graph_c0	5.92638	9.55911	6.24712	0	0.238466	0	9.3132e-06	-5.90987	down	[KAD]	--	--	K09422|6.56214e-84|obr:102718252|transcription factor MYB44-like; K09422 myb proto-oncogene protein, plant (A)	[K]	Transcription	Myb-like DNA-binding domain;; Myb-like DNA-binding domain	Transcription factor MYB44 GN=K8K14.2 OS=Arabidopsis thaliana (Mouse-ear cress) PE=2 SV=1	PREDICTED: transcriptional activator Myb-like isoform X3 [Zea mays]
c66487.graph_c0	58.838	66.4393	51.9003	92.6334	80.4958	89.5868	0.00120112	1.31183	up	--	--	Molecular Function: DNA binding (GO:0003677);; Molecular Function: chromatin binding (GO:0003682);;	--	[O]	Posttranslational modification, protein turnover, chaperones	Myb-like DNA-binding domain;; Myb-like DNA-binding domain	Transcription factor DIVARICATA GN=DIVARICATA OS=Antirrhinum majus (Garden snapdragon) PE=2 SV=1	Myb-like protein J [Aegilops tauschii]
bZIP
c50366.graph_c0	3.71084	4.61359	8.27857	0.422359	0.333091	0.213415	0.00966859	-3.39996	down	--	--	--	--	--	--	Basic region leucine zipper;; bZIP transcription factor;; bZIP Maf transcription factor	--	--
c68967.graph_c0	83.9735	46.7182	38.7138	137.275	141.115	121.673	2.45463e-09	1.9871	up	--	--	Molecular Function: nucleic acid binding (GO:0003676);; Biological Process: DNA integration (GO:0015074);;	--	[R]	General function prediction only	Reverse transcriptase (RNA-dependent DNA polymerase);; bZIP transcription factor	Endonuclease OS=Nicotiana tabacum (Common tobacco) PE=2 SV=1	putative polyprotein [Oryza sativa Japonica Group]
c54986.graph_c1	4.37802	3.79236	7.43522	0.205645	0.756846	0	0.00469676	-3.40613	down	--	--	--	--	--	--	Basic region leucine zipper;; bZIP transcription factor;; bZIP Maf transcription factor	--	--
c50123.graph_c0	3.00679	4.65555	4.82938	0.408575	0.532559	0.192686	0.00114668	-2.76936	down	--	--	--	K10249|1.84677e-16|bpg:Bathy10g01990|hypothetical protein (A)	[I]	Lipid transport and metabolism	GNS1/SUR4 family;; Mitochondrial ribosomal protein L37;; bZIP transcription factor	--	predicted protein [Bathycoccus prasinos]
c73950.graph_c0	48.7108	40.4596	40.4114	68.1862	66.4027	62.1222	0.00133093	1.33703	up	--	--	Molecular Function: binding (GO:0005488);; Cellular Component: mitochondrion (GO:0005739);; Cellular Component: plastid (GO:0009536);;	--	[R]	General function prediction only	Reverse transcriptase (RNA-dependent DNA polymerase);; gag-polypeptide of LTR copia-type;; Integrase core domain;; GAG-pre-integrase domain;; Domain of unknown function (DUF4219);; gag-polypeptide of LTR copia-type;; Zinc knuckle;; bZIP transcription factor;; Basic region leucine zipper	Endonuclease OS=Nicotiana tabacum (Common tobacco) PE=2 SV=1	H0512B01.8 [Oryza sativa Indica Group]
c73296.graph_c0	222.518	166.255	112.841	310.728	325.772	315.543	2.07961e-07	1.67407	up	--	--	Molecular Function: sequence-specific DNA binding transcription factor activity (GO:0003700);; Cellular Component: nucleus (GO:0005634);; Biological Process: regulation of transcription, DNA-templated (GO:0006355);; Biological Process: abscisic acid-activated signaling pathway (GO:0009738);; Molecular Function: sequence-specific DNA binding (GO:0043565);;	K09060|1.20716e-25|bdi:100821347|DNA-binding protein EMBP-1-like; K09060 plant G-box-binding factor (A)	--	--	bZIP transcription factor	DNA-binding protein EMBP-1 OS=Triticum aestivum (Wheat) PE=1 SV=1	transcription factor HBP-1a(1) [Triticum aestivum]
c61876.graph_c0	16.2	13.0684	9.6198	0.415065	2.10043	0.440431	0.00549413	-3.04692	down	--	--	--	--	--	--	bZIP transcription factor	--	Ocs element-binding factor 1 [Aegilops tauschii]
c61259.graph_c0	0.134144	0	0.0788597	1.61621	0.860928	0.60175	0.00886462	4.59122	up	--	--	Molecular Function: sequence-specific DNA binding transcription factor activity (GO:0003700);; Biological Process: regulation of transcription, DNA-templated (GO:0006355);; Molecular Function: sequence-specific DNA binding (GO:0043565);;	--	--	--	bZIP transcription factor	--	hypothetical protein COCMIDRAFT_22848 [Bipolaris oryzae ATCC 44560]
c54042.graph_c0	8.94104	6.14501	12.4123	0	0.251405	0	1.51524e-06	-6.19871	down	--	--	Molecular Function: sequence-specific DNA binding transcription factor activity (GO:0003700);; Cellular Component: mitochondrion (GO:0005739);; Biological Process: regulation of transcription, DNA-templated (GO:0006355);; Molecular Function: sequence-specific DNA binding (GO:0043565);;	--	--	--	bZIP transcription factor;; Basic region leucine zipper	Basic leucine zipper 43 GN=BZIP43 OS=Arabidopsis thaliana (Mouse-ear cress) PE=1 SV=1	G-box-binding factor 1 [Triticum urartu]
c74537.graph_c0	68.448	45.3475	33.1691	71.8676	74.2061	65.9179	0.000364259	1.2765	up	--	--	Molecular Function: sequence-specific DNA binding transcription factor activity (GO:0003700);; Biological Process: regulation of transcription, DNA-templated (GO:0006355);; Molecular Function: sequence-specific DNA binding (GO:0043565);;	--	--	--	bZIP transcription factor;; Basic region leucine zipper	TGACG-sequence-specific DNA-binding protein TGA-1B (Fragment) GN=TGA1B OS=Nicotiana tabacum (Common tobacco) PE=2 SV=1	predicted protein [Hordeum vulgare subsp. vulgare]
c65632.graph_c0	19.7348	18.7804	16.3852	44.2449	42.5645	45.6063	1.70314e-06	2.01054	up	--	--	Molecular Function: sequence-specific DNA binding transcription factor activity (GO:0003700);; Biological Process: regulation of transcription, DNA-templated (GO:0006355);; Biological Process: post-embryonic development (GO:0009791);; Molecular Function: sequence-specific DNA binding (GO:0043565);; Biological Process: reproductive structure development (GO:0048608);; Biological Process: response …	--	--	--	bZIP transcription factor;; Basic region leucine zipper	Protein FD OS=Arabidopsis thaliana (Mouse-ear cress) PE=1 SV=1	predicted protein [Hordeum vulgare subsp. vulgare]
c69486.graph_c0	26.5421	35.5438	28.7912	55.5185	50.0544	49.9958	0.000265869	1.51125	up	--	--	Molecular Function: sequence-specific DNA binding transcription factor activity (GO:0003700);; Biological Process: regulation of transcription, DNA-templated (GO:0006355);; Molecular Function: sequence-specific DNA binding (GO:0043565);;	--	--	--	bZIP transcription factor;; Basic region leucine zipper	TGACG-sequence-specific DNA-binding protein TGA-1B (Fragment) GN=TGA1B OS=Nicotiana tabacum (Common tobacco) PE=2 SV=1	predicted protein [Hordeum vulgare subsp. vulgare]
c68083.graph_c0	130.355	106.347	77.9368	172.978	147.477	151.847	0.000249081	1.33679	up	--	--	Molecular Function: sequence-specific DNA binding transcription factor activity (GO:0003700);; Cellular Component: nucleus (GO:0005634);; Biological Process: regulation of transcription, DNA-templated (GO:0006355);; Biological Process: response to cold (GO:0009409);; Biological Process: response to water deprivation (GO:0009414);; Biological Process: response to salt stress (GO:0009651);; Biologi…	K14432|2.34912e-116|obr:102722443|protein ABSCISIC ACID-INSENSITIVE 5-like; K14432 ABA responsive element binding factor (A)	--	--	bZIP transcription factor;; Basic region leucine zipper	ABSCISIC ACID-INSENSITIVE 5-like protein 1 GN=F14L2.10 OS=Arabidopsis thaliana (Mouse-ear cress) PE=1 SV=1	bZip type transcription factor TaABI5 [Triticum aestivum]
c66331.graph_c0	53.0164	69.2825	62.7717	6.3394	11.8517	9.06452	1.03264e-05	-2.05248	down	--	--	Molecular Function: sequence-specific DNA binding transcription factor activity (GO:0003700);; Cellular Component: nucleus (GO:0005634);; Biological Process: regulation of transcription, DNA-templated (GO:0006355);; Cellular Component: plastid (GO:0009536);; Molecular Function: sequence-specific DNA binding (GO:0043565);;	--	--	--	bZIP transcription factor;; Basic region leucine zipper	Ocs element-binding factor 1 GN=OBF1 OS=Zea mays (Maize) PE=2 SV=2	basic region/leucine zipper protein [Triticum aestivum]
c54455.graph_c0	25.8983	31.7156	25.794	1.60712	2.95739	2.55801	1.41882e-05	-2.82922	down	--	--	Molecular Function: sequence-specific DNA binding transcription factor activity (GO:0003700);; Cellular Component: nucleus (GO:0005634);; Biological Process: regulation of transcription, DNA-templated (GO:0006355);; Molecular Function: sequence-specific DNA binding (GO:0043565);;	--	--	--	bZIP transcription factor;; Basic region leucine zipper;; Basic leucine-zipper C terminal	Basic leucine zipper 9 GN=F6A4.10 OS=Arabidopsis thaliana (Mouse-ear cress) PE=1 SV=1	Regulatory protein opaque-2 [Triticum urartu]
c45786.graph_c0	0.064249	0	0	3.09639	1.72436	1.44106	6.23177e-06	7.41373	up	--	--	Molecular Function: sequence-specific DNA binding transcription factor activity (GO:0003700);; Biological Process: regulation of transcription, DNA-templated (GO:0006355);; Molecular Function: sequence-specific DNA binding (GO:0043565);;	--	--	--	bZIP transcription factor;; bZIP Maf transcription factor;; Basic region leucine zipper	--	hypothetical protein SETTUDRAFT_96644 [Setosphaeria turcica Et28A]
MADS-box
c63858.graph_c0	4.65072	3.28004	2.58492	0	0.197343	0	0.000683847	-5.12599	down	--	--	Molecular Function: DNA binding (GO:0003677);; Molecular Function: sequence-specific DNA binding transcription factor activity (GO:0003700);; Cellular Component: nucleus (GO:0005634);; Cellular Component: mitochondrion (GO:0005739);; Biological Process: regulation of transcription, DNA-templated (GO:0006355);; Biological Process: plant-type cell wall modification (GO:0009827);; Biological Process…	K09264|5.66371e-141|bdi:100835899|MADS-box transcription factor 16; K09264 MADS-box transcription factor, plant (A)	[K]	Transcription	SRF-type transcription factor (DNA-binding and dimerisation domain);; K-box region	MADS-box transcription factor 16 OS=Oryza sativa subsp. japonica (Rice) PE=1 SV=2	MIKC-type MADS-box transcription factor WM13 [Triticum aestivum]
c42756.graph_c0	10.3821	10.7167	22.0885	0	0	0.221775	0.000655644	-6.82894	down	--	--	Molecular Function: DNA binding (GO:0003677);; Molecular Function: sequence-specific DNA binding transcription factor activity (GO:0003700);; Cellular Component: nucleus (GO:0005634);; Biological Process: regulation of transcription, DNA-templated (GO:0006355);; Biological Process: vegetative to reproductive phase transition of meristem (GO:0010228);; Molecular Function: protein dimerization acti…	K09264|9.46925e-21|bdi:100822235|AGL6; MADS-box transcription factor 6; K09264 MADS-box transcription factor, plant (A)	--	--	--	MADS-box transcription factor 6 OS=Oryza sativa subsp. japonica (Rice) PE=1 SV=1	AGAMOUS LIKE6-like protein [Hordeum vulgare subsp. vulgare]
c61626.graph_c0	1.92638	3.02195	4.81301	0	0.187325	0.0720124	0.00536133	-4.6061	down	--	--	Molecular Function: DNA binding (GO:0003677);; Molecular Function: sequence-specific DNA binding transcription factor activity (GO:0003700);; Cellular Component: nucleus (GO:0005634);; Biological Process: regulation of transcription, DNA-templated (GO:0006355);; Biological Process: meristem structural organization (GO:0009933);; Biological Process: maintenance of floral meristem identity (GO:0010…	K09264|6.96538e-121|bdi:100836119|MADS-box transcription factor 18 (A)	[K]	Transcription	K-box region;; SRF-type transcription factor (DNA-binding and dimerisation domain)	MADS-box transcription factor 18 GN=OSJNBb0040H10.26 OS=Oryza sativa subsp. japonica (Rice) PE=1 SV=1	predicted protein [Hordeum vulgare subsp. vulgare]
bHLH
c64791.graph_c0	2.95377	4.18963	6.9458	0	0.558934	0	0.00628598	-4.08981	down	--	--	Molecular Function: protein dimerization activity (GO:0046983);;	--	--	--	--	Transcription factor bHLH111 GN=F17F8.3 OS=Arabidopsis thaliana (Mouse-ear cress) PE=2 SV=1	predicted protein [Hordeum vulgare subsp. vulgare]
c71310.graph_c1	33.4123	43.3962	37.3533	4.82408	8.32233	7.17422	0.000648747	-1.77183	down	--	--	Cellular Component: nucleus (GO:0005634);; Molecular Function: protein dimerization activity (GO:0046983);;	--	--	--	Helix-loop-helix DNA-binding domain	Transcription factor bHLH92 GN=K9D7.15 OS=Arabidopsis thaliana (Mouse-ear cress) PE=2 SV=1	predicted protein [Hordeum vulgare subsp. vulgare]
c58064.graph_c0	2.83184	3.98082	2.55661	10.0049	6.90401	8.71081	0.00179863	2.20437	up	--	--	Molecular Function: DNA binding (GO:0003677);; Molecular Function: sequence-specific DNA binding transcription factor activity (GO:0003700);; Cellular Component: nucleus (GO:0005634);; Biological Process: regulation of transcription, DNA-templated (GO:0006355);; Molecular Function: protein dimerization activity (GO:0046983);;	--	--	--	--	Transcription factor bHLH87 GN=MHC9.1 OS=Arabidopsis thaliana (Mouse-ear cress) PE=2 SV=1	predicted protein [Hordeum vulgare subsp. vulgare]
Cell wall hydrolysis/modification
Cellulase
c62967.graph_c0	0.107859	0	0	5.33488	2.76893	2.7095	4.20562e-06	7.45851	up	--	--	Molecular Function: cellulase activity (GO:0008810);; Biological Process: glucan catabolic process (GO:0009251);;	--	--	--	Glycosyl hydrolase family 61	--	endoglucanase B [Pyrenophora tritici-repentis Pt-1C-BFP]
c56356.graph_c0	0	0	0	0.290896	0.200737	0.565901	0.00988964	8.45851	up	--	--	Biological Process: carbohydrate metabolic process (GO:0005975);; Cellular Component: fungal-type cell wall (GO:0009277);; Molecular Function: transferase activity (GO:0016740);;	--	--	--	Glucanosyltransferase;; Cellulase (glycosyl hydrolase family 5);; Glycosyl hydrolases family 2, TIM barrel domain	--	putative -beta-glucanosyltransferase gel1 protein [Neofusicoccum parvum UCRNP2]
c74042.graph_c0	0.757233	1.75391	0.994312	8.03234	5.12302	4.65278	1.00989	9.45851	up	--	--	Molecular Function: arginyltransferase activity (GO:0004057);; Molecular Function: arginine-tRNA ligase activity (GO:0004814);; Molecular Function: ATP binding (GO:0005524);; Cellular Component: extracellular region (GO:0005576);; Biological Process: arginyl-tRNA aminoacylation (GO:0006420);; Molecular Function: cellulase activity (GO:0008810);; Cellular Component: chloroplast (GO:0009507);; Biol…	K00685|0|bdi:100827158|arginyl-tRNA--protein transferase 1; K00685 arginine-tRNA-protein transferase [EC:2.3.2.8] (A)	--	--	Arginine-tRNA-protein transferase, C terminus;; Glycosyl hydrolase family 9;; Ring finger domain;; RING-H2 zinc finger;; Zinc finger, C3HC4 type (RING finger);; zinc-RING finger domain;; Zinc finger, C3HC4 type (RING finger);; Anaphase-promoting complex subunit 11 RING-H2 finger	Endoglucanase 17 (Precursor) OS=Oryza sativa subsp. japonica (Rice) PE=2 SV=1	predicted protein [Hordeum vulgare subsp. vulgare]
c72575.graph_c0	23.3533	18.6383	17.6246	38.5392	34.2602	32.7791	3.46105e-05	1.56458	up	--	--	Molecular Function: hydrolase activity, hydrolyzing O-glycosyl compounds (GO:0004553);; Biological Process: carbohydrate metabolic process (GO:0005975);; Cellular Component: cytoplasmic membrane-bounded vesicle (GO:0016023);;	--	[R]	General function prediction only	PPR repeat;; PPR repeat family;; PPR repeat;; Pentatricopeptide repeat domain;; DYW family of nucleic acid deaminases;; Tetratricopeptide repeat;; Bacterial transcriptional activator domain;; Cellulase (glycosyl hydrolase family 5)	Pentatricopeptide repeat-containing protein At1g08070 GN=PCMP-H12 OS=Arabidopsis thaliana (Mouse-ear cress) PE=2 SV=1	PREDICTED: pentatricopeptide repeat-containing protein At5g48910-like [Brachypodium distachyon]
Polygalacturonase
c121371.graph_c0	3.40168	2.1631	3.96726	28.9033	12.1775	21.6924	2.00003	3.56458	up	--	--	Molecular Function: polygalacturonase activity (GO:0004650);; Cellular Component: extracellular region (GO:0005576);; Biological Process: pectin catabolic process (GO:0045490);; Molecular Function: galacturan 1,4-alpha-galacturonidase activity (GO:0047911);;	--	--	--	Glycosyl hydrolases family 28	Polygalacturonase (Precursor) OS=Persea americana (Avocado) PE=2 SV=1	hypothetical protein PTT_08570 [Pyrenophora teres f. teres 0-1]
c46926.graph_c0	2.58741	1.25373	2.11836	15.4726	7.90563	16.1724	3.00003	4.56458	up	--	--	Molecular Function: polygalacturonase activity (GO:0004650);; Cellular Component: extracellular region (GO:0005576);; Biological Process: carbohydrate metabolic process (GO:0005975);;	K01184|4.86771e-17|zma:103635108|polygalacturonase At1g48100-like (A)	--	--	Glycosyl hydrolases family 28	Polygalacturonase At1g48100 (Precursor) GN=At1g48100 OS=Arabidopsis thaliana (Mouse-ear cress) PE=2 SV=1	RecName: Full=Polygalacturonase 2; Short=PG 2; AltName: Full=Pectinase 2; Flags: Precursor [Penicillium olsonii]
Glycosyl hydrolase
c70522.graph_c3	28.2354	23.6231	16.1246	51.6681	43.303	40.1693	0.00392673	1.74168	up	[G]	Carbohydrate transport and metabolism	Biological Process: carbohydrate metabolic process (GO:0005975);; Molecular Function: beta-glucosidase activity (GO:0008422);; Cellular Component: cytoplasmic membrane-bounded vesicle (GO:0016023);;	K01188|9.9044e-115|bdi:100824027|beta-glucosidase 31-like; K01188 beta-glucosidase [EC:3.2.1.21] (A)	[G]	Carbohydrate transport and metabolism	Glycosyl hydrolase family 1	Beta-glucosidase 31 (Precursor) GN=OsJ_29984 OS=Oryza sativa subsp. japonica (Rice) PE=2 SV=1	Hydroxyisourate hydrolase [Aegilops tauschii]
c63525.graph_c0	10.6557	10.9651	12.3442	24.7096	17.1884	22.4004	0.00245174	1.65993	up	[G]	Carbohydrate transport and metabolism	Biological Process: carbohydrate metabolic process (GO:0005975);; Molecular Function: beta-glucosidase activity (GO:0008422);; Cellular Component: cytoplasmic membrane-bounded vesicle (GO:0016023);;	K01188|0|bdi:100827055|beta-glucosidase 22-like; K01188 beta-glucosidase [EC:3.2.1.21] (A)	[G]	Carbohydrate transport and metabolism	Glycosyl hydrolase family 1	Beta-glucosidase 22 (Precursor) GN=OSJNBa0090H02.10 OS=Oryza sativa subsp. japonica (Rice) PE=2 SV=1	predicted protein [Hordeum vulgare subsp. vulgare]
c57227.graph_c0	0	0	0	3.04848	2.13704	2.77267	2.74348e-09	Inf	up	--	--	Cellular Component: extracellular region (GO:0005576);; Molecular Function: cellulose binding (GO:0030248);; Molecular Function: endo-1,4-beta-xylanase activity (GO:0031176);; Biological Process: xylan catabolic process (GO:0045493);;	--	--	--	Glycosyl hydrolase family 10;; Fungal cellulose binding domain	Putative polysaccharide-binding protein (Precursor) OS=Porphyra purpurea (Red seaweed) PE=2 SV=1	endoxylanase [Alternaria alternata]
c73194.graph_c0	228.139	181.814	177.266	732.661	617.253	771.634	2.82401e-15	2.59952	up	--	--	Cellular Component: nucleus (GO:0005634);; Cellular Component: cytosol (GO:0005829);; Biological Process: starch catabolic process (GO:0005983);; Biological Process: response to water deprivation (GO:0009414);; Cellular Component: plastid (GO:0009536);; Molecular Function: beta-amylase activity (GO:0016161);;	K01177|0|bdi:100835267|beta-amylase 1, chloroplastic-like; K01177 beta-amylase [EC:3.2.1.2] (A)	--	--	Glycosyl hydrolase family 14	Beta-amylase 1, chloroplastic (Precursor) GN=F14O13.12 OS=Arabidopsis thaliana (Mouse-ear cress) PE=1 SV=1	predicted protein [Hordeum vulgare subsp. vulgare]
c26080.graph_c0	4.44441	7.82544	7.03594	0.798893	0.694215	0.125588	0.000229642	-2.87465	down	[G]	Carbohydrate transport and metabolism	Molecular Function: hydrolase activity, acting on glycosyl bonds (GO:0016798);; Cellular Component: cell part (GO:0044464);;	K12373|5.69837e-127|zma:100274386|uncharacterized LOC100274386; K12373 hexosaminidase [EC:3.2.1.52] (A)	[G]	Carbohydrate transport and metabolism	Glycosyl hydrolase family 20, catalytic domain;; beta-acetyl hexosaminidase like	Beta-hexosaminidase 3 (Precursor) GN=F5I14.13 OS=Arabidopsis thaliana (Mouse-ear cress) PE=1 SV=1	uncharacterized protein LOC100274386 [Zea mays]
c2567.graph_c0	0.153039	0	0	3.5907	1.96439	4.18772	2.18269e-07	6.81721	up	[G]	Carbohydrate transport and metabolism	Molecular Function: hydrolase activity, hydrolyzing O-glycosyl compounds (GO:0004553);; Biological Process: carbohydrate metabolic process (GO:0005975);;	K15920|1.3144e-111|vvi:100252178|probable beta-D-xylosidase 2 (A)	--	--	Glycosyl hydrolase family 3 N terminal domain;; Glycosyl hydrolase family 3 C-terminal domain	Alpha-L-arabinofuranosidase (Precursor) OS=Medicago sativa subsp. varia (Alfalfa) PE=2 SV=1	hypothetical protein PTT_17336 [Pyrenophora teres f. teres 0-1]
c57658.graph_c0	0.112867	0	0	6.1552	2.37069	3.03784	0.00029225	7.4995	up	--	--	--	--	--	--	Glycosyl hydrolase family 61	--	hypothetical protein PTT_18131 [Pyrenophora teres f. teres 0-1]
c64614.graph_c0	0.0810002	0	0	6.26645	4.34789	3.41555	1.48699e-09	8.23719	up	--	--	--	--	--	--	Glycosyl hydrolase family 61	--	hypothetical protein PTT_16293 [Pyrenophora teres f. teres 0-1]
c46129.graph_c0	0.219506	0	0	11.0428	6.83045	7.28659	2.24735e-14	7.64968	up	--	--	Molecular Function: hydrolase activity, hydrolyzing O-glycosyl compounds (GO:0004553);; Cellular Component: extracellular region (GO:0005576);; Biological Process: carbohydrate metabolic process (GO:0005975);; Molecular Function: cellulose binding (GO:0030248);;	--	--	--	Glycosyl hydrolase family 61;; Fungal cellulose binding domain	--	hypothetical protein PTT_16178 [Pyrenophora teres f. teres 0-1]
c90613.graph_c0	0.0928008	0	0	0.823863	1.51605	1.24887	0.00127446	6.05519	up	--	--	Molecular Function: mannan endo-1,6-alpha-mannosidase activity (GO:0008496);; Biological Process: carbohydrate catabolic process (GO:0016052);; Molecular Function: ligase activity (GO:0016874);;	--	--	--	Glycosyl hydrolase family 76	--	glycoside hydrolase family 76 protein [Bipolaris maydis C5]
c34185.graph_c0	0	0.0855992	0.0882151	0.951553	1.48837	0.875078	0.00200018	4.92851	up	--	--	Molecular Function: hydrolase activity, hydrolyzing O-glycosyl compounds (GO:0004553);; Molecular Function: binding (GO:0005488);; Biological Process: carbohydrate metabolic process (GO:0005975);; Biological Process: cellular process (GO:0009987);;	K08235|8.2699e-15|sly:101256574|brassinosteroid-regulated protein BRU1; K08235 xyloglucan:xyloglucosyl transferase [EC:2.4.1.207] (A)	--	--	Glycosyl hydrolases family 16	Probable xyloglucan endotransglucosylase/hydrolase protein 15 (Precursor) OS=Arabidopsis thaliana (Mouse-ear cress) PE=1 SV=1	hypothetical protein PTRG_04839 [Pyrenophora tritici-repentis Pt-1C-BFP]
c57824.graph_c0	0.104894	0.119672	0	3.05974	1.10161	1.78805	0.00213115	5.54343	up	--	--	Molecular Function: hydrolase activity, hydrolyzing O-glycosyl compounds (GO:0004553);; Biological Process: carbohydrate metabolic process (GO:0005975);; Molecular Function: transferase activity (GO:0016740);;	--	--	--	Glycosyl hydrolases family 17	--	glucan 1,3-beta-glucosidase precursor [Pyrenophora tritici-repentis Pt-1C-BFP]
c69002.graph_c0	22.9379	54.5259	46.6515	2.34997	2.8332	2.00633	0.000327966	-3.39976	down	--	--	Cellular Component: cell wall (GO:0005618);; Cellular Component: vacuole (GO:0005773);; Cellular Component: plasma membrane (GO:0005886);; Biological Process: carbohydrate metabolic process (GO:0005975);; Biological Process: response to cold (GO:0009409);; Biological Process: response to bacterium (GO:0009617);; Biological Process: response to salt stress (GO:0009651);; Biological Process: defens…	--	--	--	Glycosyl hydrolases family 17	Lichenase-2 (Precursor; Fragment) OS=Hordeum vulgare (Barley) PE=1 SV=1	(1,3;1,4) beta glucanase [Triticum aestivum]
c94286.graph_c0	0.0478319	0	0	0.727955	1.28375	1.37323	1.74048e-05	6.93638	up	[G]	Carbohydrate transport and metabolism	Molecular Function: hydrolase activity, hydrolyzing O-glycosyl compounds (GO:0004553);; Biological Process: carbohydrate metabolic process (GO:0005975);; Molecular Function: hydrolase activity, acting on carbon-nitrogen (but not peptide) bonds, in linear amidines (GO:0016813);;	K01190|1.103e-27|smo:SELMODRAFT_181800|hypothetical protein; K01190 beta-galactosidase [EC:3.2.1.23] (A)	[G]	Carbohydrate transport and metabolism	Glycosyl hydrolases family 2, TIM barrel domain;; Glycosyl hydrolases family 2, sugar binding domain;; Glycosyl hydrolases family 2	--	glycoside hydrolase family 2 protein [Setosphaeria turcica Et28A]
c53812.graph_c0	2.24404	3.80227	4.70216	0.450853	0.311118	0.259137	0.00331353	-2.67933	down	[G]	Carbohydrate transport and metabolism	--	K01187|1.74547e-127|sbi:SORBI_10g027110|SORBIDRAFT_10g027110, Sb10g027110; hypothetical protein; K01187 alpha-glucosidase [EC:3.2.1.20] (A)	[G]	Carbohydrate transport and metabolism	Glycosyl hydrolases family 31;; Trefoil (P-type) domain;; Multiprotein bridging factor 1;; Helix-turn-helix	Alpha-glucosidase (Precursor) OS=Hordeum vulgare (Barley) PE=2 SV=1	hypothetical protein F442_09598 [Phytophthora parasitica P10297]
c74251.graph_c0	99.0091	75.8486	85.8642	172.822	152.482	151.117	2.42146e-07	1.60507	up	[G]	Carbohydrate transport and metabolism	Molecular Function: beta-galactosidase activity (GO:0004565);; Cellular Component: cell wall (GO:0005618);; Biological Process: carbohydrate metabolic process (GO:0005975);; Cellular Component: membrane (GO:0016020);; Cellular Component: cytoplasmic membrane-bounded vesicle (GO:0016023);; Molecular Function: carbohydrate binding (GO:0030246);; Molecular Function: cation binding (GO:0043169);; Cel…	--	[G]	Carbohydrate transport and metabolism	Glycosyl hydrolases family 35;; Beta-galactosidase;; Galactose binding lectin domain	Beta-galactosidase 6 (Precursor) OS=Oryza sativa subsp. japonica (Rice) PE=1 SV=2	predicted protein [Hordeum vulgare subsp. vulgare]
c59296.graph_c0	1.38672	1.9948	2.1621	0.0382327	0.14071	0.0270462	0.000870518	-4.10039	down	--	--	--	K01191|5.07104e-34|sot:102595492|lysosomal alpha-mannosidase-like; K01191 alpha-mannosidase [EC:3.2.1.24] (A)	[R]	General function prediction only	Glycosyl hydrolases family 38 C-terminal domain;; Josephin	Alpha-mannosidase, light subunit {ECO:0000303|PubMed:24221485} OS=Canavalia ensiformis (Jack bean) PE=1 SV=1	hypothetical protein GUITHDRAFT_39786, partial [Guillardia theta CCMP2712]
Signal transduction
MPK
c48043.graph_c0	0.840517	0.879023	1.56471	0	0	0	0.0095229	#NAME?	down	[RTKL]	--	Molecular Function: transferase activity, transferring phosphorus-containing groups (GO:0016772);;	K04368|3.5136e-47|osa:4340126|Os06g0147800; K04368 mitogen-activated protein kinase kinase 1 [EC:2.7.12.2] (A)	[T]	Signal transduction mechanisms	Protein kinase domain;; Protein tyrosine kinase	Mitogen-activated protein kinase kinase 1 OS=Oryza sativa subsp. japonica (Rice) PE=1 SV=1	MAP kinase kinase that plays a pivotal role in the osmosensing signal-transduction pathway [Ogataea parapolymorpha DL-1]
c48043.graph_c0	0.840517	0.879023	1.56471	0	0	0	0.0095229	#NAME?	down	[RTKL]	--	Molecular Function: transferase activity, transferring phosphorus-containing groups (GO:0016772);;	K04368|3.5136e-47|osa:4340126|Os06g0147800; K04368 mitogen-activated protein kinase kinase 1 [EC:2.7.12.2] (A)	[T]	Signal transduction mechanisms	Protein kinase domain;; Protein tyrosine kinase	Mitogen-activated protein kinase kinase 1 OS=Oryza sativa subsp. japonica (Rice) PE=1 SV=1	MAP kinase kinase that plays a pivotal role in the osmosensing signal-transduction pathway [Ogataea parapolymorpha DL-1]
c57351.graph_c0	0.111087	0	0	4.36746	1.36108	1.59462	0.00885975	6.86594	up	[RTKL]	--	Biological Process: MAPK cascade (GO:0000165);; Molecular Function: MAP kinase activity (GO:0004707);; Molecular Function: ATP binding (GO:0005524);; Cellular Component: cytoplasm (GO:0005737);; Biological Process: regulation of transcription, DNA-templated (GO:0006355);; Biological Process: phosphorylation (GO:0016310);; Molecular Function: metal ion binding (GO:0046872);;	K04371|6.53086e-117|tcc:TCM_042004|Mitogen-activated protein kinase 3; K04371 mitogen-activated protein kinase 1/3 [EC:2.7.11.24] (A)	[T]	Signal transduction mechanisms	Protein kinase domain;; Protein tyrosine kinase;; Lipopolysaccharide kinase (Kdo/WaaP) family	Mitogen-activated protein kinase 3 GN=MPK3 OS=Arabidopsis thaliana (Mouse-ear cress) PE=1 SV=2	putative map kinase protein [Neofusicoccum parvum UCRNP2]
c70808.graph_c0	30.8653	43.8835	30.9953	5.67146	8.72138	6.03209	0.000586964	-1.65298	down	[RTKL]	--	Biological Process: MAPK cascade (GO:0000165);; Molecular Function: MAP kinase activity (GO:0004707);; Molecular Function: ATP binding (GO:0005524);; Cellular Component: nucleus (GO:0005634);; Cellular Component: mitochondrion (GO:0005739);; Cellular Component: cytosol (GO:0005829);; Cellular Component: plasma membrane (GO:0005886);; Biological Process: protein phosphorylation (GO:0006468);; Biol…	K04371|0|bdi:100826950|MPK17; mitogen-activated protein kinase 12-like; K04371 mitogen-activated protein kinase 1/3 [EC:2.7.11.24] (A)	[T]	Signal transduction mechanisms	Protein kinase domain;; Protein tyrosine kinase;; Lipopolysaccharide kinase (Kdo/WaaP) family	Mitogen-activated protein kinase 12 OS=Oryza sativa subsp. japonica (Rice) PE=1 SV=2	putative MAPK protein kinase [Triticum aestivum]
c46073.graph_c0	1.45045	3.12345	4.56125	28.5247	9.63568	13.6323	1.00059	-0.652977	down	[RTKL]	--	Biological Process: MAPK cascade (GO:0000165);; Molecular Function: MAP kinase activity (GO:0004707);; Molecular Function: ATP binding (GO:0005524);; Cellular Component: nucleus (GO:0005634);; Cellular Component: cytoplasm (GO:0005737);; Biological Process: regulation of transcription, DNA-templated (GO:0006355);; Biological Process: protein phosphorylation (GO:0006468);;	K04371|1.2429e-27|vvi:100263976|mitogen-activated protein kinase 3; K04371 mitogen-activated protein kinase 1/3 [EC:2.7.11.24] (A)	[T]	Signal transduction mechanisms	Protein kinase domain;; Protein tyrosine kinase	Mitogen-activated protein kinase 6 GN=MPK6 OS=Arabidopsis thaliana (Mouse-ear cress) PE=1 SV=1	mitogen activated protein kinase-like protein [Dothistroma septosporum NZE10]
c68749.graph_c0	14.4195	23.1981	31.9542	3.87661	5.89301	4.17314	2.00059	0.347023	up	[RTKL]	--	Biological Process: activation of MAPK activity involved in osmosensory signaling pathway (GO:0000169);; Biological Process: response to hypoxia (GO:0001666);; Molecular Function: MAP kinase activity (GO:0004707);; Molecular Function: ATP binding (GO:0005524);; Biological Process: regulation of transcription, DNA-templated (GO:0006355);; Biological Process: protein targeting to membrane (GO:00066…	K04371|0|bdi:100837420|MPK3; mitogen-activated protein kinase 5-like; K04371 mitogen-activated protein kinase 1/3 [EC:2.7.11.24] (A)	[T]	Signal transduction mechanisms	Protein kinase domain;; Protein tyrosine kinase	Mitogen-activated protein kinase 5 GN=OSJNBa0013D02.9 OS=Oryza sativa subsp. japonica (Rice) PE=1 SV=1	MAP kinase [Triticum aestivum]
Phytohormome signaling and response
Auxin
c74159.graph_c0	29.0894	19.5501	33.8858	5.79743	6.76038	3.85991	0.00791871	-1.62683	down	--	--	Molecular Function: DNA binding (GO:0003677);; Molecular Function: GTP binding (GO:0005525);; Cellular Component: nucleus (GO:0005634);; Cellular Component: Golgi apparatus (GO:0005794);; Biological Process: regulation of transcription, DNA-templated (GO:0006355);; Biological Process: small GTPase mediated signal transduction (GO:0007264);; Biological Process: auxin-activated signaling pathway (G…	--	--	--	Auxin response factor;; AUX/IAA family;; B3 DNA binding domain	Auxin response factor 21 OS=Oryza sativa subsp. japonica (Rice) PE=2 SV=2	predicted protein [Hordeum vulgare subsp. vulgare]
c63549.graph_c0	15.8612	19.2604	29.5426	1.69292	2.56552	1.54982	0.00232303	-2.78817	down	--	--	Cellular Component: nucleus (GO:0005634);; Cellular Component: cytoplasm (GO:0005737);; Biological Process: regulation of transcription, DNA-templated (GO:0006355);; Biological Process: regulation of translation (GO:0006417);; Biological Process: auxin-activated signaling pathway (GO:0009734);; Molecular Function: protein dimerization activity (GO:0046983);;	K14484|1.7807e-106|sbi:SORBI_10g019590|SORBIDRAFT_10g019590, Sb10g019590; hypothetical protein; K14484 auxin-responsive protein IAA (A)	--	--	AUX/IAA family	Auxin-responsive protein IAA21 GN=OSJNBa0012F14.28 OS=Oryza sativa subsp. japonica (Rice) PE=2 SV=1	predicted protein [Hordeum vulgare subsp. vulgare]
c66394.graph_c0	47.0763	34.7366	46.1586	72.4456	65.856	73.3662	8.08699e-05	1.45834	up	[C]	Energy production and conversion	Molecular Function: voltage-gated potassium channel activity (GO:0005249);; Cellular Component: mitochondrion (GO:0005739);; Cellular Component: plasma membrane (GO:0005886);; Cellular Component: plasmodesma (GO:0009506);; Cellular Component: integral component of membrane (GO:0016021);; Biological Process: regulation of ion transmembrane transport (GO:0034765);; Biological Process: potassium ion…	--	[C]	Energy production and conversion	Aldo/keto reductase family;; AUX/IAA family	Probable voltage-gated potassium channel subunit beta OS=Oryza sativa subsp. japonica (Rice) PE=1 SV=2	Putative voltage-gated potassium channel subunit beta [Aegilops tauschii]
Abscisic acid
c68083.graph_c0	130.355	106.347	77.9368	172.978	147.477	151.847	0.000249081	1.33679	up	--	--	Molecular Function: sequence-specific DNA binding transcription factor activity (GO:0003700);; Cellular Component: nucleus (GO:0005634);; Biological Process: regulation of transcription, DNA-templated (GO:0006355);; Biological Process: response to cold (GO:0009409);; Biological Process: response to water deprivation (GO:0009414);; Biological Process: response to salt stress (GO:0009651);; Biologi…	K14432|2.34912e-116|obr:102722443|protein ABSCISIC ACID-INSENSITIVE 5-like; K14432 ABA responsive element binding factor (A)	--	--	bZIP transcription factor;; Basic region leucine zipper	ABSCISIC ACID-INSENSITIVE 5-like protein 1 GN=F14L2.10 OS=Arabidopsis thaliana (Mouse-ear cress) PE=1 SV=1	bZip type transcription factor TaABI5 [Triticum aestivum]
c68428.graph_c0	250.395	146.109	286.693	313.331	324.329	382.379	0.000190825	1.30043	up	--	--	Cellular Component: plasma membrane (GO:0005886);; Molecular Function: zinc ion binding (GO:0008270);; Biological Process: response to cold (GO:0009409);; Biological Process: response to water deprivation (GO:0009414);; Cellular Component: plastid (GO:0009536);; Biological Process: response to salt stress (GO:0009651);; Biological Process: response to abscisic acid (GO:0009737);; Cellular Compone…	--	--	--	Tetratricopeptide repeat;; Tetratricopeptide repeat;; Tetratricopeptide repeat	--	E3 ubiquitin-protein ligase CHFR [Triticum urartu]
c63550.graph_c0	4135.41	2706.68	1959	5628.05	7677.26	8325.16	5.5449e-08	2.04654	up	--	--	Biological Process: response to stress (GO:0006950);; Biological Process: response to abscisic acid (GO:0009737);; Biological Process: acquisition of desiccation tolerance in seed (GO:0048700);;	--	--	--	Small hydrophilic plant seed protein;; Small hydrophilic plant seed protein	Late embryogenesis abundant protein B19.1B GN=B19.1B OS=Hordeum vulgare (Barley) PE=3 SV=1	Early-methionine-labelled polypeptide [Secale cereale]
c71266.graph_c0	46.3512	38.8068	30.6024	109.702	114.082	132.496	6.39055e-11	2.36929	up	[E]	Amino acid transport and metabolism	Cellular Component: nucleus (GO:0005634);; Cellular Component: cytosol (GO:0005829);; Cellular Component: plasma membrane (GO:0005886);; Biological Process: response to abscisic acid (GO:0009737);;	--	--	--	Aluminium induced protein;; Glutamine amidotransferase domain;; Glutamine amidotransferase domain	Stem-specific protein TSJT1 GN=TSJT1 OS=Nicotiana tabacum (Common tobacco) PE=2 SV=1	hypothetical protein F775_18802 [Aegilops tauschii]
c59603.graph_c0	1331.43	1213.44	1054.18	2425.24	2568.17	2868.25	8.23445e-15	1.86811	up	--	--	Biological Process: response to abscisic acid (GO:0009737);;	--	--	--	Protein of unknown function (DUF1264)	--	hypothetical protein F775_26756 [Aegilops tauschii]
c59103.graph_c0	40.0699	34.0964	36.1455	57.337	59.1967	66.0073	0.00273679	1.46214	up	--	--	Molecular Function: heme oxygenase (decyclizing) activity (GO:0004392);; Molecular Function: calcium ion binding (GO:0005509);; Cellular Component: vacuole (GO:0005773);; Cellular Component: endoplasmic reticulum (GO:0005783);; Cellular Component: lipid particle (GO:0005811);; Biological Process: response to desiccation (GO:0009269);; Biological Process: response to cold (GO:0009409);; Biological…	K17991|8.73241e-42|osa:4336376|Os04g0511200; K17991 peroxygenase [EC:1.11.2.3] (A)	--	--	Caleosin related protein	Peroxygenase OS=Oryza sativa subsp. japonica (Rice) PE=2 SV=1	hypothetical protein TRIUR3_22156 [Triticum urartu]
c57662.graph_c0	4.30773	2.94878	2.38345	0.128548	0.295688	0.045468	0.00179482	-3.67324	down	[Q]	Secondary metabolites biosynthesis, transport and catabolism	Molecular Function: monooxygenase activity (GO:0004497);; Molecular Function: iron ion binding (GO:0005506);; Molecular Function: electron carrier activity (GO:0009055);; Cellular Component: cytoplasmic membrane-bounded vesicle (GO:0016023);; Molecular Function: oxidoreductase activity, acting on paired donors, with incorporation or reduction of molecular oxygen (GO:0016705);; Molecular Function:…	--	[QI]	--	Cytochrome P450	Abscisic acid 8&apos;-hydroxylase 4 GN=CYP707A4 OS=Arabidopsis thaliana (Mouse-ear cress) PE=2 SV=2	predicted protein [Hordeum vulgare subsp. vulgare]
c65223.graph_c0	98.4285	200.806	170.76	10.6509	24.1226	18.652	0.00124961	-2.43405	down	--	--	Biological Process: MAPK cascade (GO:0000165);; Biological Process: N-terminal protein myristoylation (GO:0006499);; Biological Process: protein targeting to membrane (GO:0006612);; Biological Process: response to cold (GO:0009409);; Biological Process: abscisic acid-activated signaling pathway (GO:0009738);; Biological Process: systemic acquired resistance, salicylic acid mediated signaling path…	--	--	--	Development and cell death domain	B2 protein OS=Daucus carota (Wild carrot) PE=2 SV=1	predicted protein [Hordeum vulgare subsp. vulgare]
c67548.graph_c0	29.7426	47.8109	28.5215	3.12113	10.5022	5.92983	0.00560313	-1.73746	down	[R]	General function prediction only	Molecular Function: calmodulin binding (GO:0005516);; Cellular Component: plasma membrane (GO:0005886);; Biological Process: response to abscisic acid (GO:0009737);;	K06911|1.92384e-113|osa:4347417|Os09g0484800; K06911 (A)	--	--	Pirin C-terminal cupin domain;; Pirin;; Pirin	Pirin-like protein At1g50590 GN=At1g50590 OS=Arabidopsis thaliana (Mouse-ear cress) PE=2 SV=1	predicted protein [Hordeum vulgare subsp. vulgare]
c62268.graph_c0	1.48473	2.59586	3.19663	0.122274	0.270006	0.034599	0.00070136	-3.44158	down	--	--	Cellular Component: plasma membrane (GO:0005886);; Cellular Component: plastid (GO:0009536);; Biological Process: regulation of abscisic acid-activated signaling pathway (GO:0009787);; Biological Process: maintenance of seed dormancy (GO:0010231);; Molecular Function: abscisic acid binding (GO:0010427);;	--	[V]	Defense mechanisms	Lanthionine synthetase C-like protein;; Homeobox domain	LanC-like protein GCR2 GN=F14G24.19 OS=Arabidopsis thaliana (Mouse-ear cress) PE=1 SV=1	LanC-like protein 2 [Triticum urartu]
c46466.graph_c0	1.49327	2.41351	3.32855	0.157821	0.145209	0.0279109	0.00104946	-3.7664	down	[P]	Inorganic ion transport and metabolism	Biological Process: tryptophan biosynthetic process (GO:0000162);; Biological Process: response to reactive oxygen species (GO:0000302);; Biological Process: defense response to insect (GO:0002213);; Biological Process: response to molecule of fungal origin (GO:0002238);; Molecular Function: NADPH-hemoprotein reductase activity (GO:0003958);; Cellular Component: nucleus (GO:0005634);; Cellular Co…	K00327|5.15769e-128|gmx:547712|NADPH:P450 reductase; K00327 NADPH-ferrihemoprotein reductase [EC:1.6.2.4] (A)	[C]	Energy production and conversion	FAD binding domain;; Flavodoxin;; Oxidoreductase NAD-binding domain	NADPH--cytochrome P450 reductase OS=Vigna radiata var. radiata (Mung bean) PE=1 SV=1	NADPH--cytochrome P450 reductase [Glycine soja]
c75352.graph_c0	348.097	194.931	271.255	375.985	402.632	468.698	1.012e-05	1.3515	up	--	--	Cellular Component: ubiquitin ligase complex (GO:0000151);; Molecular Function: ubiquitin-protein ligase activity (GO:0004842);; Cellular Component: plasma membrane (GO:0005886);; Biological Process: regulation of abscisic acid biosynthetic process (GO:0010115);; Biological Process: leaf senescence (GO:0010150);; Biological Process: regulation of chlorophyll catabolic process (GO:0010271);; Biolo…	--	[S]	Function unknown	U-box domain;; Armadillo-like;; Armadillo/beta-catenin-like repeat;; Adaptin N terminal region;; Zinc-finger of the MIZ type in Nse subunit	U-box domain-containing protein 44 GN=F2D10.27 OS=Arabidopsis thaliana (Mouse-ear cress) PE=1 SV=1	predicted protein [Hordeum vulgare subsp. vulgare]
c66799.graph_c0	159.936	133.504	154.061	382.24	407.908	538.993	6.00467e-08	2.30743	up	[R]	General function prediction only	Cellular Component: nucleus (GO:0005634);; Biological Process: response to abscisic acid (GO:0009737);; Biological Process: positive regulation of seed germination (GO:0010030);;	--	[R]	General function prediction only	Phosphatidylethanolamine-binding protein	Protein MOTHER of FT and TF 1 OS=Arabidopsis thaliana (Mouse-ear cress) PE=1 SV=1	MFT [Triticum aestivum]
c48173.graph_c0	241.52	296.553	106.329	6.86791	22.7487	13.1177	0.000908483	-3.19271	down	[S]	Function unknown	Cellular Component: plasma membrane (GO:0005886);; Biological Process: response to cold (GO:0009409);; Biological Process: response to water deprivation (GO:0009414);; Biological Process: response to abscisic acid (GO:0009737);; Cellular Component: integral component of membrane (GO:0016021);; Cellular Component: cytoplasmic membrane-bounded vesicle (GO:0016023);; Biological Process: hyperosmotic…	--	[R]	General function prediction only	--	Hydrophobic protein LTI6A GN=OJ1136_D11.102 OS=Oryza sativa subsp. japonica (Rice) PE=2 SV=1	plasma membrance protein3 [Puccinellia tenuiflora]
c64999.graph_c0	20.4769	46.0614	27.0542	1.33865	5.7273	1.75191	0.00415231	-2.73417	down	[RTKL]	--	Molecular Function: protein serine/threonine kinase activity (GO:0004674);; Molecular Function: protein tyrosine kinase activity (GO:0004713);; Molecular Function: ATP binding (GO:0005524);; Cellular Component: plasma membrane (GO:0005886);; Biological Process: protein phosphorylation (GO:0006468);; Biological Process: signal transduction (GO:0007165);; Biological Process: response to salt stress…	K07198|0|sita:101767148|CBL-interacting protein kinase 17-like; K07198 5'-AMP-activated protein kinase, catalytic alpha subunit [EC:2.7.11.11] (A)	[T]	Signal transduction mechanisms	Protein kinase domain;; Protein tyrosine kinase;; NAF domain	CBL-interacting protein kinase 17 OS=Oryza sativa subsp. japonica (Rice) PE=2 SV=1	CBL-interacting protein kinase 17 [Hordeum vulgare subsp. spontaneum]
c61486.graph_c0	3.98706	6.08735	3.13669	37.7758	28.5308	34.3505	1.92285e-19	3.68598	up	--	--	Molecular Function: phosphoprotein phosphatase activity (GO:0004721);; Biological Process: response to stress (GO:0006950);; Biological Process: response to temperature stimulus (GO:0009266);; Biological Process: regulation of abscisic acid-activated signaling pathway (GO:0009787);; Cellular Component: cytoplasmic membrane-bounded vesicle (GO:0016023);; Biological Process: cellular metabolic proc…	K14497|1.07665e-12|sita:101760787|probable protein phosphatase 2C 53-like; K14497 protein phosphatase 2C [EC:3.1.3.16] (A)	[T]	Signal transduction mechanisms	--	Probable protein phosphatase 2C 53 (Precursor) OS=Oryza sativa subsp. japonica (Rice) PE=2 SV=1	hypothetical protein TRIUR3_06504 [Triticum urartu]
c70808.graph_c0	30.8653	43.8835	30.9953	5.67146	8.72138	6.03209	0.000586964	-1.65298	down	[RTKL]	--	Biological Process: MAPK cascade (GO:0000165);; Molecular Function: MAP kinase activity (GO:0004707);; Molecular Function: ATP binding (GO:0005524);; Cellular Component: nucleus (GO:0005634);; Cellular Component: mitochondrion (GO:0005739);; Cellular Component: cytosol (GO:0005829);; Cellular Component: plasma membrane (GO:0005886);; Biological Process: protein phosphorylation (GO:0006468);; Biol…	K04371|0|bdi:100826950|MPK17; mitogen-activated protein kinase 12-like; K04371 mitogen-activated protein kinase 1/3 [EC:2.7.11.24] (A)	[T]	Signal transduction mechanisms	Protein kinase domain;; Protein tyrosine kinase;; Lipopolysaccharide kinase (Kdo/WaaP) family	Mitogen-activated protein kinase 12 OS=Oryza sativa subsp. japonica (Rice) PE=1 SV=2	putative MAPK protein kinase [Triticum aestivum]
c75588.graph_c0	84.199	84.919	82.2946	113.579	104.019	110.032	0.00160632	1.11782	up	[K]	Transcription	Molecular Function: DNA binding (GO:0003677);; Molecular Function: sequence-specific DNA binding transcription factor activity (GO:0003700);; Cellular Component: nucleus (GO:0005634);; Cellular Component: cytosol (GO:0005829);; Biological Process: plastid organization (GO:0009657);; Biological Process: gibberellin biosynthetic process (GO:0009686);; Biological Process: response to auxin (GO:00097…	--	[K]	Transcription	B3 DNA binding domain;; SHS2 domain found in N terminus of Rpb7p/Rpc25p/MJ0397;; S1 RNA binding domain	B3 domain-containing protein VP1 OS=Oryza sativa subsp. japonica (Rice) PE=1 SV=3	VIVIPAROUS1 protein [Triticum monococcum subsp. aegilopoides]
Ethylene
c65671.graph_c0	51.2839	38.1253	26.9716	63.5955	51.8213	51.9804	0.00326959	1.27852	up	--	--	Molecular Function: DNA binding (GO:0003677);; Molecular Function: sequence-specific DNA binding transcription factor activity (GO:0003700);; Cellular Component: nucleus (GO:0005634);; Biological Process: regulation of transcription, DNA-templated (GO:0006355);; Biological Process: post-embryonic development (GO:0009791);; Biological Process: single-organism developmental process (GO:0044767);; B…	K09285|8.62153e-150|bdi:100838963|AP2-like ethylene-responsive transcription factor AIL5; K09285 AP2-like factor, ANT lineage (A)	--	--	AP2 domain	AP2-like ethylene-responsive transcription factor AIL5 GN=AIL5 OS=Arabidopsis thaliana (Mouse-ear cress) PE=2 SV=2	AP2-like ethylene-responsive transcription factor AIL5 [Aegilops tauschii]
c69773.graph_c0	1.99861	1.32251	1.7859	4.61323	4.61772	4.23172	0.0092831	2.12629	up	--	--	Molecular Function: DNA binding (GO:0003677);; Molecular Function: sequence-specific DNA binding transcription factor activity (GO:0003700);; Cellular Component: nucleus (GO:0005634);; Biological Process: regulation of transcription, DNA-templated (GO:0006355);;	K09285|0|bdi:100841772|AP2-like ethylene-responsive transcription factor ANT; K09285 AP2-like factor, ANT lineage (A)	--	--	AP2 domain	AP2-like ethylene-responsive transcription factor ANT GN=T28I19.30 OS=Arabidopsis thaliana (Mouse-ear cress) PE=1 SV=2	AP2-like ethylene-responsive transcription factor ANT [Aegilops tauschii]
c58098.graph_c0	21.4038	19.7955	15.0398	0.160624	1.62567	1.02264	5.49542e-05	-3.62608	down	--	--	Molecular Function: DNA binding (GO:0003677);; Molecular Function: sequence-specific DNA binding transcription factor activity (GO:0003700);; Cellular Component: nucleus (GO:0005634);; Biological Process: regulation of transcription, DNA-templated (GO:0006355);;	K09286|2.12962e-38|obr:102711243|ethylene-responsive transcription factor RAP2-4-like; K09286 EREBP-like factor (A)	--	--	--	Ethylene-responsive transcription factor RAP2-4 OS=Arabidopsis thaliana (Mouse-ear cress) PE=1 SV=1	DREB2 [Triticum aestivum]
c59484.graph_c0	61.5783	126.291	69.2715	3.3755	6.49385	7.05504	0.000286251	-3.19238	down	--	--	Molecular Function: DNA binding (GO:0003677);; Molecular Function: sequence-specific DNA binding transcription factor activity (GO:0003700);; Cellular Component: nucleus (GO:0005634);; Biological Process: regulation of transcription, DNA-templated (GO:0006355);; Cellular Component: plastid (GO:0009536);;	K09286|1.67567e-40|sita:101773917|ethylene-responsive transcription factor RAP2-4-like; K09286 EREBP-like factor (A)	--	--	--	Ethylene-responsive transcription factor RAP2-4 OS=Arabidopsis thaliana (Mouse-ear cress) PE=1 SV=1	predicted protein [Hordeum vulgare subsp. vulgare]
c67919.graph_c0	283.17	226.768	195.353	613.08	605.578	599.972	2.7068e-15	2.10865	up	--	--	Molecular Function: DNA binding (GO:0003677);; Molecular Function: sequence-specific DNA binding transcription factor activity (GO:0003700);; Cellular Component: nucleus (GO:0005634);; Biological Process: regulation of transcription, DNA-templated (GO:0006355);;	--	--	--	AP2 domain	Ethylene-responsive transcription factor RAP2-1 GN=F2G19.32 OS=Arabidopsis thaliana (Mouse-ear cress) PE=2 SV=1	predicted protein [Hordeum vulgare subsp. vulgare]
c69899.graph_c0	292.479	159.948	194.108	284.444	311.644	313.82	8.34233e-05	1.23068	up	--	--	Molecular Function: DNA binding (GO:0003677);; Molecular Function: sequence-specific DNA binding transcription factor activity (GO:0003700);; Cellular Component: nucleus (GO:0005634);; Biological Process: regulation of transcription, DNA-templated (GO:0006355);; Cellular Component: cytoplasmic membrane-bounded vesicle (GO:0016023);;	--	--	--	AP2 domain	Ethylene-responsive transcription factor RAP2-2 GN=MLN21.1 OS=Arabidopsis thaliana (Mouse-ear cress) PE=1 SV=2	predicted protein [Hordeum vulgare subsp. vulgare]
c60549.graph_c0	1.80808	1.44397	2.26757	0	0	0.108144	0.00409773	-4.87962	down	--	--	Biological Process: transcription, DNA-templated (GO:0006351);; Cellular Component: plastid (GO:0009536);;	--	--	--	AP2 domain	Ethylene-responsive transcription factor ERF025 GN=ERF025 OS=Arabidopsis thaliana (Mouse-ear cress) PE=2 SV=1	PREDICTED: ethylene-responsive transcription factor ERF025-like [Setaria italica]
c54946.graph_c0	16.5813	21.1077	19.4954	0.22136	2.44404	2.0357	0.00458971	-2.90778	down	--	--	Molecular Function: DNA binding (GO:0003677);; Molecular Function: sequence-specific DNA binding transcription factor activity (GO:0003700);; Cellular Component: nucleus (GO:0005634);; Biological Process: regulation of transcription, DNA-templated (GO:0006355);;	K09286|4.81629e-47|bdi:100844506|ethylene-responsive transcription factor ERF060-like; K09286 EREBP-like factor (A)	--	--	AP2 domain	Ethylene-responsive transcription factor ERF060 GN=ERF060 OS=Arabidopsis thaliana (Mouse-ear cress) PE=2 SV=1	putative DRE binding factor [Triticum aestivum]
c55156.graph_c0	5.64505	3.62837	4.20666	13.7137	10.02	10.8425	0.00572528	2.1033	up	--	--	--	--	--	--	--	Ethylene-responsive transcription factor ERF012 GN=ERF012 OS=Arabidopsis thaliana (Mouse-ear cress) PE=2 SV=1	unnamed protein product [Triticum aestivum]
Lignin biosynthesis
c69312.graph_c0	117.887	86.8302	81.0834	131.431	107.39	110.069	0.00743706	1.03332	up	[E]	Amino acid transport and metabolism	Cellular Component: cytoplasm (GO:0005737);; Biological Process: L-phenylalanine catabolic process (GO:0006559);; Biological Process: cinnamic acid biosynthetic process (GO:0009800);; Molecular Function: phenylalanine ammonia-lyase activity (GO:0045548);;	K10775|0|bdi:100840340|phenylalanine ammonia-lyase-like; K10775 phenylalanine ammonia-lyase [EC:4.3.1.24] (A)	[Q]	Secondary metabolites biosynthesis, transport and catabolism	Aromatic amino acid lyase	Phenylalanine ammonia-lyase GN=ZB8 OS=Oryza sativa subsp. indica (Rice) PE=3 SV=1	predicted protein [Hordeum vulgare subsp. vulgare]
Peroxidase
c4547.graph_c0	0	0	0	0.812342	0.415236	0.446957	0.00520027	Inf	up	--	--	Molecular Function: peroxidase activity (GO:0004601);;	--	--	--	Peroxidase, family 2	--	hypothetical protein COCMIDRAFT_26691 [Bipolaris oryzae ATCC 44560]
c43558.graph_c0	0.0971805	0	0	2.46499	1.2474	0.784689	0.00772738	6.33757	up	[P]	Inorganic ion transport and metabolism	Molecular Function: cytochrome-c peroxidase activity (GO:0004130);; Cellular Component: mitochondrial matrix (GO:0005759);; Biological Process: response to oxidative stress (GO:0006979);; Molecular Function: heme binding (GO:0020037);; Molecular Function: metal ion binding (GO:0046872);; Biological Process: oxidation-reduction process (GO:0055114);;	K00428|3.07917e-89|csl:COCSUDRAFT_29785|heme peroxidase; K00428 cytochrome c peroxidase [EC:1.11.1.5] (A)	--	--	Peroxidase	Probable L-ascorbate peroxidase 3 OS=Oryza sativa subsp. japonica (Rice) PE=3 SV=1	hypothetical protein PTT_10518 [Pyrenophora teres f. teres 0-1]
c72208.graph_c1	0.534605	0.101654	0.10476	10.3962	7.382	4.23676	3.59957e-06	5.65925	up	[P]	Inorganic ion transport and metabolism	Molecular Function: catalase activity (GO:0004096);; Cellular Component: cytoplasm (GO:0005737);; Molecular Function: heme binding (GO:0020037);; Biological Process: hydrogen peroxide catabolic process (GO:0042744);; Molecular Function: metal ion binding (GO:0046872);; Biological Process: oxidation-reduction process (GO:0055114);;	--	--	--	Peroxidase	L-ascorbate peroxidase 5, peroxisomal (Precursor) GN=APX5 OS=Arabidopsis thaliana (Mouse-ear cress) PE=2 SV=2	hypothetical protein PTT_15087 [Pyrenophora teres f. teres 0-1]
c59103.graph_c0	40.0699	34.0964	36.1455	57.337	59.1967	66.0073	0.00273679	1.46214	up	--	--	Molecular Function: heme oxygenase (decyclizing) activity (GO:0004392);; Molecular Function: calcium ion binding (GO:0005509);; Cellular Component: vacuole (GO:0005773);; Cellular Component: endoplasmic reticulum (GO:0005783);; Cellular Component: lipid particle (GO:0005811);; Biological Process: response to desiccation (GO:0009269);; Biological Process: response to cold (GO:0009409);; Biological…	K17991|8.73241e-42|osa:4336376|Os04g0511200; K17991 peroxygenase [EC:1.11.2.3] (A)	--	--	Caleosin related protein	Peroxygenase OS=Oryza sativa subsp. japonica (Rice) PE=2 SV=1	hypothetical protein TRIUR3_22156 [Triticum urartu]
c68179.graph_c0	308.266	348.007	342.412	89.5364	113.401	92.9914	0.00909745	-1.0347	down	[P]	Inorganic ion transport and metabolism	Cellular Component: cell wall (GO:0005618);; Cellular Component: plasma membrane (GO:0005886);; Biological Process: response to heat (GO:0009408);; Cellular Component: chloroplast stroma (GO:0009570);; Biological Process: response to salt stress (GO:0009651);; Biological Process: embryo development ending in seed dormancy (GO:0009793);; Molecular Function: L-ascorbate peroxidase activity (GO:0016…	K00434|2.3629e-67|bdi:100838031|L-ascorbate peroxidase 1, cytosolic; K00434 L-ascorbate peroxidase [EC:1.11.1.11] (A)	--	--	Peroxidase	L-ascorbate peroxidase 1, cytosolic OS=Oryza sativa subsp. japonica (Rice) PE=1 SV=1	L-ascorbate peroxidase 1, cytosolic [Triticum urartu]
c74553.graph_c0	46.6128	50.5036	42.1963	86.1637	68.9684	71.1483	8.24837e-05	1.44146	up	--	--	Molecular Function: peroxidase activity (GO:0004601);; Molecular Function: calcium ion binding (GO:0005509);; Cellular Component: vacuole (GO:0005773);; Cellular Component: integral component of plasma membrane (GO:0005887);; Biological Process: aerobic respiration (GO:0009060);; Biological Process: response to heat (GO:0009408);; Biological Process: root epidermal cell differentiation (GO:001005…	K13447|0|bdi:100826490|respiratory burst oxidase homolog protein B-like; K13447 respiratory burst oxidase [EC:1.6.3.- 1.11.1.-] (A)	[PQ]	--	Ferric reductase NAD binding domain;; Respiratory burst NADPH oxidase;; FAD-binding domain;; Ferric reductase like transmembrane component;; EF-hand domain pair;; EF hand	Respiratory burst oxidase homolog protein C GN=RBOHC OS=Solanum tuberosum (Potato) PE=1 SV=2	predicted protein [Hordeum vulgare subsp. vulgare]
c33517.graph_c0	1.19519	1.00904	2.19218	0.0606319	0.111573	0.0214458	0.00645033	-3.85163	down	--	--	--	K10788|9.1098e-65|ccp:CHC_T00009550001|Animal heme peroxidase homologue (A)	[R]	General function prediction only	Animal haem peroxidase	Alpha-dioxygenase 2 (Precursor) GN=F25P22.10 OS=Arabidopsis thaliana (Mouse-ear cress) PE=2 SV=1	Animal heme peroxidase homologue [Chondrus crispus]
c56043.graph_c0	0.222717	0	0	2.11846	0.779665	1.2988	0.00476809	5.06125	up	[O]	Posttranslational modification, protein turnover, chaperones	Molecular Function: peroxidase activity (GO:0004601);; Molecular Function: peroxiredoxin activity (GO:0051920);; Biological Process: oxidation-reduction process (GO:0055114);;	K11188|3.2359e-69|ccp:CHC_T00009369001|peroxiredoxin, PRX3 (A)	[O]	Posttranslational modification, protein turnover, chaperones	AhpC/TSA family;; C-terminal domain of 1-Cys peroxiredoxin;; Redoxin	1-Cys peroxiredoxin OS=Medicago truncatula (Barrel medic) PE=2 SV=1	hypothetical protein SETTUDRAFT_117364 [Setosphaeria turcica Et28A]
c54566.graph_c0	5.40657	6.65685	11.2974	0.373395	0.437252	0.0960519	0.00062796	-4.01447	down	[O]	Posttranslational modification, protein turnover, chaperones	Molecular Function: glutathione peroxidase activity (GO:0004602);; Molecular Function: protein binding (GO:0005515);; Cellular Component: nucleus (GO:0005634);; Cellular Component: mitochondrion (GO:0005739);; Cellular Component: cytosol (GO:0005829);; Cellular Component: plasma membrane (GO:0005886);; Biological Process: response to stress (GO:0006950);; Biological Process: toxin catabolic proce…	K11997|0|pxb:103942884|brain tumor protein-like; K11997 tripartite motif-containing protein 2/3 (A)	[O]	Posttranslational modification, protein turnover, chaperones	NHL repeat;; D domain of beta-TrCP;; SMP-30/Gluconolaconase/LRE-like region;; Glutathione peroxidase;; AhpC/TSA family;; Redoxin	Probable glutathione peroxidase 2 GN=GPX2 OS=Arabidopsis thaliana (Mouse-ear cress) PE=1 SV=1	PREDICTED: brain tumor protein-like, partial [Pyrus x bretschneideri]
