# Supplementary material for: Elymus nutans genes for seed shattering and candidate gene-derived EST-SSR markers for germplasm evaluation
Source: BMC Plant Biol. 2019 Mar 13;19:102. doi: 10.1186/s12870-019-1691-4 (PMC6416926; doi:10.1186/s12870-019-1691-4)
Supplement: Supplementary file 5 — Table S4. Gene-based EST-SSR primer information: reverse and forward. (XLS 188 kb) [file 12870_2019_1691_MOESM5_ESM.xls]

## Sheet: Sheet1
Table S4 Gene-based primer information: reverse and forward sequence, Tm, molecular weight of expected band.
Gene_ID	FPr1(5'-3')	Tm	Size	RPr1(5'-3')	Tm	Size	PSize	Start	End	FPr2(5'-3')	Tm	Size	RPr2(5'-3')	Tm	Size	PSize	Start	End	FPr3(5'-3')	Tm	Size	RPr3(5'-3')	Tm	Size	PSize	Start	End
c289918.graph_c1	ACCATCCACCATCCACCTAA	60.05	20	GCGAGCTCTCCCTTTTTCTT	60.096	20	230	48	277	ACCATCCACCATCCACCTAA	60.05	20	ATTGGTTTTCTTGCGACAGC	60.257	20	252	48	299	ACCATCCACCATCCACCTAA	60.05	20	AGCGAGCTCTCCCTTTTTCT	59.735	20	231	48	278
c291024.graph_c0	TGCGGTCACTCTATCTCACG	60.008	20	ATGGTGGTTGGTTGATTGAA	58.67	20	261	2681	2941	TGCGGTCACTCTATCTCACG	60.008	20	GGTGGTTGGTTGATTGAATG	58.67	20	259	2681	2939	TGTGCTTTGTTTTTCTTGCG	60.029	20	ATGGTGGTTGGTTGATTGAA	58.67	20	138	2804	2941
c284004.graph_c0	CACCAACAGCAACAACATCC	60.008	20	ACCCGTACCTCCTGTTCCTC	60.371	20	222	2524	2745	CACCAACAGCAACAACATCC	60.008	20	AGACCCGTACCTCCTGTTCC	60.371	20	224	2524	2747	ACCAACAGCAACAACATCCA	60.008	20	ACCCGTACCTCCTGTTCCTC	60.371	20	221	2525	2745
c288851.graph_c0	AAACACCGAGATCATCTGCC	60.081	20	GTCACTTTCTGCGGCTTTTC	60	20	210	101	310	CTAGATCACGGCCATCCATT	59.917	20	GTCACTTTCTGCGGCTTTTC	60	20	166	145	310	AAACACCGAGATCATCTGCC	60.081	20	ACCTGGCAAGCAGTCACTTT	59.914	20	222	101	322
c226790.graph_c0	ACGCAACGAGGAAAATATCG	60.096	20	ATCACCTTCCAGTTTGGCAC	59.973	20	261	7	267	CTGAACGCAACGAGGAAAAT	60.249	20	ATCACCTTCCAGTTTGGCAC	59.973	20	265	3	267	ACGCAACGAGGAAAATATCG	60.096	20	GCTGGTCTGGGGAGGTTTAT	60.328	20	200	7	206
c280946.graph_c0	CGAGATGTTCCAGGCCAT	59.585	18	GTAGCCGGCGAAGTTGTACT	59.406	20	277	1	277	CGAGATGTTCCAGGCCAT	59.585	18	ATGTAGCCGGCGAAGTTGTA	60.658	20	279	1	279	CGAGATGTTCCAGGCCAT	59.585	18	TAGCCGGCGAAGTTGTACTG	61.337	20	276	1	276
c287242.graph_c0	ACGAATTGACGGTGCTATCC	59.962	20	CTACTGAATCGCACACGAGC	59.621	20	269	88	356	CTGCTCAGAGGTACTCCGCT	59.769	20	ACGTGGCAGCAAGGTAGATT	59.763	20	247	144	390	AATTGACGGTGCTATCCGAG	60.096	20	CTACTGAATCGCACACGAGC	59.621	20	266	91	356
c287693.graph_c0	TGCTGCACTCAGTCTTCCTC	59.288	20	GGTCCAGCGATTGTTGTTCT	60.119	20	189	72	260	TGCTGCACTCAGTCTTCCTC	59.288	20	GTTCTGGTCCAGCGATTGTT	60.119	20	194	72	265	TGCTGCACTCAGTCTTCCTC	59.288	20	CCTAGGCAACAGAAACAGGC	59.875	20	153	72	224
c288820.graph_c0	TAGGTGGAGGTGCAGTCACA	60.309	20	CTGCAAGACACGTAAGACGC	59.664	20	182	2290	2471	TAGGTGGAGGTGCAGTCACA	60.309	20	CCTGCAAGACACGTAAGACG	59.51	20	183	2290	2472	TAGGTGGAGGTGCAGTCACA	60.309	20	CTACCGGCTACATGGGTCAG	60.529	20	264	2290	2553
c290403.graph_c0	AGGTTGTAAAGATGCGACGG	60.132	20	CTACCGCTTCCAGCAACACT	60.453	20	188	4963	5150	GTGGGTATAGACGCGGACAT	59.843	20	CTACCGCTTCCAGCAACACT	60.453	20	255	4896	5150	TGTAAAGATGCGACGGATGA	60.22	20	CTACCGCTTCCAGCAACACT	60.453	20	184	4967	5150
c267235.graph_c0	GCTGCTCCTTCCAGCTACAC	60.164	20	TCGGATACGGCACATGAATA	59.914	20	154	2158	2311	GCTGCTCCTTCCAGCTACAC	60.164	20	AACCCACACTCGTCGGATAC	59.851	20	166	2158	2323	GCTGCTCCTTCCAGCTACAC	60.164	20	TGAATCAACGCGCTAGTCTG	60.157	20	275	2158	2432
c268397.graph_c0	TGTGATACCACAGGCTTCCA	60.112	20	TGTTCGTAAGCGAATCCCTC	60.214	20	138	480	617	TGTGATACCACAGGCTTCCA	60.112	20	ATTGTAGGCATGAGCTTCCG	60.235	20	253	480	732	AAGAGCACGGCATACAAACC	60.14	20	TGTTCGTAAGCGAATCCCTC	60.214	20	217	401	617
c290950.graph_c0	TGAGCAGATTCCTGCAGATG	60.096	20	GAACGCACATGTTATGCCAC	60.003	20	251	1874	2124	TGAGCAGATTCCTGCAGATG	60.096	20	TTGGTGGTGCTGTTGATGTT	60.008	20	142	1874	2015	TGAGCAGATTCCTGCAGATG	60.096	20	TTTGGTGGTGCTGTTGATGT	60.008	20	143	1874	2016
c284231.graph_c1	TTTTTCTTCGCCGTTGTCTT	59.861	20	AGATGACGCCCCAATATGAG	59.917	20	263	365	627	CCCAAGATTTGGAAAATGGA	59.733	20	AGATGACGCCCCAATATGAG	59.917	20	220	408	627	GGCTGGGACTTGTCTAGTGG	59.721	20	AGATGACGCCCCAATATGAG	59.917	20	183	445	627
c288971.graph_c0	CTAGCTACAACCCAGCCAGC	60.037	20	GTCATGAACCTTGACCGCTT	60.119	20	160	60	219	CTAGCTACAACCCAGCCAGC	60.037	20	GCTGTCTGGGACAAGGTCAT	60.12	20	175	60	234	CTAGCTACAACCCAGCCAGC	60.037	20	CACGACAAGTTCGTCAAGGA	59.873	20	202	60	261
c287988.graph_c1	CATGGCTGATTGTTGTTTGG	59.964	20	CTCTGCTCAATTCAGCCTCC	60.096	20	211	3315	3525	TGAGCTCAGAAGCGAGCATA	59.995	20	AGCCTTCCAATGGCAGAGTA	59.836	20	167	3385	3551	GAGGGTCTCACATGGCTGAT	60.08	20	CTCTGCTCAATTCAGCCTCC	60.096	20	221	3305	3525
c287553.graph_c0	CCACGGCGTCATACTACCTT	60.015	20	TCTCAGACGATGTGCCAGAC	59.988	20	146	203	348	CCACGGCGTCATACTACCTT	60.015	20	GTCTCAGACGATGTGCCAGA	59.988	20	147	203	349	CCACGGCGTCATACTACCTT	60.015	20	ACGTGTCTCAGACGATGTGC	59.905	20	151	203	353
c287209.graph_c0	GAACAGCTAGACAGACGGGC	60.02	20	GCAGCATGATGTCCAACAAC	60.128	20	153	186	338	CAAGCCTGTGATACCAAGCA	59.864	20	GCAGCATGATGTCCAACAAC	60.128	20	134	205	338	GAACAGCTAGACAGACGGGC	60.02	20	ACCCGTAACTACGAGGACCC	60.247	20	193	186	378
c282990.graph_c0	CAAGATAAAAAGGTCATCGTTCC	59.048	23	GTTTTTGGTTGCGGTGAGTT	60.015	20	172	14	185	AAGATAAAAAGGTCATCGTTCCA	59.048	23	GTTTTTGGTTGCGGTGAGTT	60.015	20	171	15	185	CAAGATAAAAAGGTCATCGTTCC	59.048	23	AGAGTTGGTTTTTGGTTGCG	60.147	20	179	14	192
c279817.graph_c0	GTGTTCTCCCTCTGAGTCGC	59.993	20	CCAGAAAAAGCAAACCCTCA	60.22	20	258	1077	1334	TCAACGCTTGTGTGTTCTCC	59.88	20	CCAGAAAAAGCAAACCCTCA	60.22	20	269	1066	1334	GTGTTCTCCCTCTGAGTCGC	59.993	20	CCAAATCCCGTAACAACTCG	60.357	20	175	1077	1251
c281090.graph_c0	CAACAAAATTGGTCTGGGCT	59.971	20	GGGGGAAAATTTGGTCTCAT	59.996	20	179	1517	1695	CAACAAAATTGGTCTGGGCT	59.971	20	CATTACAAGTATCGGCGGCT	60.117	20	162	1517	1678	CAACAAAATTGGTCTGGGCT	59.971	20	ACTCTCCCTGCCTGTCAAAA	59.844	20	209	1517	1725
c283933.graph_c1	GGATGGGAATGTGTTTTTGG	60.029	20	AAACTTTGGCACGTACGGAG	60.168	20	153	1422	1574	GGGATGGGAATGTGTTTTTG	60.029	20	AAACTTTGGCACGTACGGAG	60.168	20	154	1421	1574	TGGGATGGGAATGTGTTTTT	60.029	20	AAACTTTGGCACGTACGGAG	60.168	20	155	1420	1574
c107800.graph_c0	TAGGTGTGTCGCTCAACAGG	59.897	20	CGCCTAGGTGTAGCTTCTGG	60.03	20	164	439	602	TAGGTGTGTCGCTCAACAGG	59.897	20	CCGCCTAGGTGTAGCTTCTG	60.03	20	165	439	603	CCTCGTATGCAAGCGTAACA	59.895	20	CGCCTAGGTGTAGCTTCTGG	60.03	20	278	325	602
c108103.graph_c0	GGAGAGGGGTCTTTCCAAAT	59.373	20	CGCAGCCTAAATATTCCACC	59.569	20	130	742	871	GGAGAGGGGTCTTTCCAAAT	59.373	20	CCGCAGCCTAAATATTCCAC	59.569	20	131	742	872	GGAGAGGGGTCTTTCCAAAT	59.373	20	ACCGCAGCCTAAATATTCCA	59.569	20	132	742	873
c108119.graph_c0	TCTTGCCTTTTGCCCTAGTC	59.452	20	TGAGATGTTCGTAACTGCCG	59.864	20	246	540	785	CGCGTCAAGACCCTACTCTT	59.496	20	CAGTGGCGTTCTTGTTATCG	59.342	20	245	496	740	TCTTGCCTTTTGCCCTAGTC	59.452	20	CAGTGGCGTTCTTGTTATCG	59.342	20	201	540	740
c108468.graph_c0	GAGAGGCAAAGCGATCAAAG	60.096	20	TACCAGAACCCTTGTACGGC	59.993	20	264	642	905	TTATCCCCATAGGTTTGCCA	60.146	20	TACCAGAACCCTTGTACGGC	59.993	20	178	728	905	AATGCATTGGAGAGGCAAAG	60.214	20	TACCAGAACCCTTGTACGGC	59.993	20	273	633	905
c108792.graph_c0	TGGCGATGTCTTTGAGAGTG	59.984	20	ACCTTGACCTCTCCCTTGGT	59.968	20	171	910	1080	TGGCGATGTCTTTGAGAGTG	59.984	20	TGACCTCTCCCTTGGTGTTC	60.088	20	167	910	1076	ATCGGCTATTGTTCCGAGTG	60.096	20	ACCTTGACCTCTCCCTTGGT	59.968	20	216	865	1080
c108945.graph_c0	GCGAAGAAGTCGTAGATGCC	59.985	20	TTCCTCTACGGGAGGTGTTG	60.103	20	218	605	822	GCGAAGAAGTCGTAGATGCC	59.985	20	GGCTTCGTTGTTGGTGGTAT	59.859	20	256	605	860	GCGAAGAAGTCGTAGATGCC	59.985	20	CGGGAGGTGTTGTCTTCAGT	60.151	20	210	605	814
c110081.graph_c0	AGCAAGTCGTTGAAAATGCC	60.257	20	ATTGGTACCAGAGGCACGAG	60.134	20	184	118	301	AGCAAGTCGTTGAAAATGCC	60.257	20	CTGAGCTTGCGATTGTGAAA	60.134	20	264	118	381	AATAAATAAGGCCGTCGCAA	59.586	20	ATTGGTACCAGAGGCACGAG	60.134	20	154	148	301
c111808.graph_c0	GCTGAAACGCATCACTGCTA	60.165	20	ACCTAGCCAGCAACTAGCCA	60.037	20	271	13	283	AGGCCGAACTAAGCCTCAAT	60.228	20	ACCTAGCCAGCAACTAGCCA	60.037	20	192	92	283	GACTACGTCTATCGCCCAGG	59.717	20	ACCTAGCCAGCAACTAGCCA	60.037	20	209	75	283
c112762.graph_c0	TGAGGATAGCCCTGATGACC	60.034	20	ACCATGTCCGGTTACGGTTA	60.11	20	209	986	1194	GTCCGCCGTAGTATTGGCTA	60.117	20	TCAAATTATCGCGGCACATA	60.059	20	267	1011	1277	GTCCGCCGTAGTATTGGCTA	60.117	20	ACCATGTCCGGTTACGGTTA	60.11	20	184	1011	1194
c113329.graph_c0	GCGTTCTGTCTTCCTCCTTG	59.989	20	CCATGTATACGCCTCCGACT	59.978	20	253	2449	2701	GCGTTCTGTCTTCCTCCTTG	59.989	20	ATCGAAAACCATCAAGCCAG	60.074	20	183	2449	2631	GCGTTCTGTCTTCCTCCTTG	59.989	20	CCGGGGAGACTTGCTATGTA	60.088	20	222	2449	2670
c115904.graph_c0	TCGCACCCAAGCTCTAAACT	60.015	20	CCCAATCAACTAGGAGCAACA	60.118	21	169	844	1012	ACAGGAGGTTGTGGCAATTC	59.973	20	CCCAATCAACTAGGAGCAACA	60.118	21	187	826	1012	CACGATGATGGGGAGTTCTT	59.927	20	CCCAATCAACTAGGAGCAACA	60.118	21	111	902	1012
c116088.graph_c0	TCGGGTAGTCATGAGGCTCT	59.827	20	GATGGGGCATCTATGCAAGT	59.923	20	274	493	766	CTGTCGGGTAGTCATGAGGC	60.678	20	GATGGGGCATCTATGCAAGT	59.923	20	277	490	766	TGTCGGGTAGTCATGAGGCT	60.678	20	GATGGGGCATCTATGCAAGT	59.923	20	276	491	766
c116114.graph_c0	AAATGTGCGATGTGTGTGGT	59.887	20	AACAACAACAACAAATGAAAAACAA	59.761	25	121	1635	1755	AAATGTGCGATGTGTGTGGT	59.887	20	AAACAACAACAACAAATGAAAAACA	59.761	25	122	1635	1756	AAATGTGCGATGTGTGTGGT	59.887	20	AACAACAACAAATGAAAAACAACAA	59.761	25	118	1635	1752
c116625.graph_c0	GAAACCAGGCATTGTGTTCA	59.547	20	TCATTTCTCCAACACAACCG	59.541	20	231	525	755	AAGCAAGCAAGAGCAAGAGC	60.044	20	AGGACGCCGGACAGTTTATT	60.875	20	279	338	616	AGAGCAAGAGCAAGAGTCCG	59.891	20	AGGACGCCGGACAGTTTATT	60.875	20	270	347	616
c117105.graph_c0	CAGAACCATCGAACCCACTT	59.966	20	ATGCAGCGGTCGATAAAATC	60.067	20	250	163	412	AGAACCATCGAACCCACTTG	59.966	20	ATGCAGCGGTCGATAAAATC	60.067	20	249	164	412	CAGAACCATCGAACCCACTT	59.966	20	AATCTACAACAACGCCCTCG	60.132	20	234	163	396
c117207.graph_c0	ACCTTCCACAACCAATCAAC	57.323	20	GTGTTTTTCCGACGCAGATT	60.118	20	143	8	150	ACCTTCCACAACCAATCAAC	57.323	20	CAAGGGGAAAGTGTATGGGA	59.784	20	190	8	197	ACCTTCCACAACCAATCAAC	57.323	20	GAATGGTAACTCACACCCCG	60.232	20	259	8	266
c122318.graph_c0	AACTCTATTCCCTCACCCCG	60.319	20	TCACGCGCTTTGAAGTAGTG	60.195	20	181	496	676	AACTCTATTCCCTCACCCCG	60.319	20	TCCTGGGAGCCTGTAACTTG	60.246	20	278	496	773	GTTGTTTCTCAACCCCAAGC	59.574	20	TCACGCGCTTTGAAGTAGTG	60.195	20	279	398	676
c123424.graph_c0	TTGTGTGTCGTGTGATGGTG	60.044	20	CATCTGGAATATGGACGGCT	59.917	20	253	336	588	TTGTGTGTCGTGTGATGGTG	60.044	20	ATCTGGAATATGGACGGCTG	59.917	20	252	336	587	TTGTGTGTCGTGTGATGGTG	60.044	20	ACGAGCATGGAGCATAGGAC	60.249	20	151	336	486
c123424.graph_c0	CGCGAGGACTCAAGAGAGTT	59.745	20	CCGTCTACGTCCATGTCCTT	59.989	20	278	968	1245	GCGAGAAGGTGAAGGAAACA	60.375	20	CCGTCTACGTCCATGTCCTT	59.989	20	101	1145	1245	GCGAGAAGGTGAAGGAAACA	60.375	20	TTGTTCGTTTCCTAGGTGGG	59.964	20	238	1145	1382
c144092.graph_c0	GAGCCCTGCTTTTGAGTCAC	59.997	20	TGTGTATTCCGGTTTCGTCA	59.964	20	165	201	365	TTTGAGCCCTGCTTTTGAGT	59.993	20	TGTGTATTCCGGTTTCGTCA	59.964	20	168	198	365	GTTTGAGCCCTGCTTTTGAG	59.993	20	TGTGTATTCCGGTTTCGTCA	59.964	20	169	197	365
c145140.graph_c0	GTGACATCCAAGCACACCAG	60.162	20	AACCCATTGTGTTGCTCCTC	59.973	20	256	938	1193	GTGACATCCAAGCACACCAG	60.162	20	GAACCCATTGTGTTGCTCCT	59.973	20	257	938	1194	GTGACATCCAAGCACACCAG	60.162	20	CATTGTGTTGCTCCTCATGG	60.112	20	252	938	1189
c145265.graph_c0	TCAATCGTACGAACACGAGC	59.871	20	GGATGAGGGGAGAGAAAAGG	60.008	20	114	258	371	TCAATCGTACGAACACGAGC	59.871	20	GGGATGAGGGGAGAGAAAAG	60.008	20	115	258	372	ACGAGCGTACACAACAACCA	60.222	20	GGGATGAGGGGAGAGAAAAG	60.008	20	101	272	372
c145265.graph_c0	TCAGAAATGTCAACGCGAAG	59.988	20	GCGAGTCCCAATATGCTCTC	59.803	20	277	717	993	TCAGAAATGTCAACGCGAAG	59.988	20	GTTTTCTGCCATCCAAGGAG	59.67	20	181	717	897	TCAGAAATGTCAACGCGAAG	59.988	20	GCGAAGGATATCTGGAAACG	59.668	20	115	717	831
c146163.graph_c0	CTCCTAGGCGACATGACACA	59.855	20	GATCGCATTGGTTGTTGTTG	59.972	20	241	985	1225	CTCCTAGGCGACATGACACA	59.855	20	TGATCGCATTGGTTGTTGTT	59.972	20	242	985	1226	CTCCTAGGCGACATGACACA	59.855	20	GTTGATCGCATTGGTTGTTG	59.972	20	244	985	1228
c149435.graph_c0	GAGTACTCGACGTACCCGGA	60.134	20	TGATCCAACACCAAGCATGT	59.967	20	258	182	439	GATGTCTGCCAAACACATGG	59.967	20	ACACCAATATCCGTCGTCGT	60.263	20	228	277	504	ACGAGGACCACTCGATGTCT	59.713	20	TGATCCAACACCAAGCATGT	59.967	20	176	264	439
c149435.graph_c0	ACATGCTTGGTGTTGGATCA	59.967	20	TACAACCTTCCGCGAGTACC	60.132	20	200	420	619	ACATGCTTGGTGTTGGATCA	59.967	20	GACCAGTATCAAGAGGCCGA	60.218	20	230	420	649	ACATGCTTGGTGTTGGATCA	59.967	20	CAACAATACCACCAATGGCA	60.234	20	264	420	683
c151027.graph_c0	CCGGATCCTTTCCCTAGAAG	60.025	20	CAGATACCCAAAGCCCTTGA	60.066	20	265	197	461	CGGATCCTTTCCCTAGAAGG	60.025	20	CAGATACCCAAAGCCCTTGA	60.066	20	264	198	461	CCGGATCCTTTCCCTAGAAG	60.025	20	TTATATCGATGCACCCGTCA	59.914	20	233	197	429
c152077.graph_c0	CGTATGCTGCAGGAGAGACA	60.16	20	CTGACACAACCACCAACGTC	60.047	20	181	456	636	CGTATGCTGCAGGAGAGACA	60.16	20	GACACAACCACCAACGTCAC	59.897	20	179	456	634	TTGATAACTGTCCTGTGGCG	59.716	20	CTGACACAACCACCAACGTC	60.047	20	199	438	636
c152662.graph_c0	GGCGATGACATTTGGATTCT	59.9	20	CCCTCCCATTATTGCTCTCA	60.029	20	138	1074	1211	TCTAGGCAGAGAGATGCCGT	60.119	20	CCCTCCCATTATTGCTCTCA	60.029	20	250	962	1211	GGCGATGACATTTGGATTCT	59.9	20	ACCGAGCCTCTCTACCCAAT	60.096	20	178	1074	1251
c153707.graph_c0	TCGAATGTACCATTTTTGCG	59.562	20	TGATCGAGGAAATACCGGAG	60.029	20	180	264	443	TCGAATGTACCATTTTTGCG	59.562	20	GAAATACCGGAGGCAAGACA	60.074	20	172	264	435	TCGAATGTACCATTTTTGCG	59.562	20	GTGATCGAGGAAATACCGGA	59.894	20	181	264	444
c165005.graph_c0	TACGTTCCTCCTTCACAGGC	60.255	20	CTGGTTCTCTTCATCCGGTC	59.655	20	195	790	984	TACGTTCCTCCTTCACAGGC	60.255	20	GTCCTGGTTCTCTTCATCCG	59.655	20	198	790	987	TACGTTCCTCCTTCACAGGC	60.255	20	ACCTGATTGCAAGTCCCTCA	60.656	20	132	790	921
c166610.graph_c0	TTCATCCTTTGTTGCTGCTG	59.988	20	TTCCGAGTGTTTTGTGCAAG	59.881	20	161	231	391	TTCATCCTTTGTTGCTGCTG	59.988	20	GGCATTAAGGTCGTGTGGAT	59.82	20	123	231	353	TTCATCCTTTGTTGCTGCTG	59.988	20	GGTAGAAGCGAGGGGTCTTC	60.212	20	195	231	425
c169975.graph_c0	CTTGGTGTCCTTGGTGTCCT	60.002	20	GTATCCAACTTTCCAGCCCG	61.746	20	191	1108	1298	GAGTCGGATGACCTTGGTGT	59.969	20	GTATCCAACTTTCCAGCCCG	61.746	20	203	1096	1298	AGTCGGATGACCTTGGTGTC	59.969	20	GTATCCAACTTTCCAGCCCG	61.746	20	202	1097	1298
c174081.graph_c0	CTTTTCTAGCTGCGACGACC	60.154	20	CTGCATCGAATCTAGGCACA	59.972	20	194	74	267	CCTTTTCTAGCTGCGACGAC	60.154	20	CTGCATCGAATCTAGGCACA	59.972	20	195	73	267	ACCTTTTCTAGCTGCGACGA	60.154	20	CTGCATCGAATCTAGGCACA	59.972	20	196	72	267
c174669.graph_c1	GCCGAGGGTGAATATGAAGA	60.036	20	ACCAGCAACCAGCGTCTAAT	59.763	20	147	1606	1752	GCCGAGGGTGAATATGAAGA	60.036	20	CTCCCTATGCCCAACTTTTG	59.564	20	171	1606	1776	ATGCCGAGGGTGAATATGAA	60.296	20	ACCAGCAACCAGCGTCTAAT	59.763	20	149	1604	1752
c175888.graph_c2	CCTTCCCAGTACAAACTCGC	59.734	20	CGTAGGGCTGTAACCTGGAA	60.125	20	167	95	261	CCTTCCCAGTACAAACTCGC	59.734	20	GCACTGCTGAAACGACTCAA	60.183	20	277	95	371	ATCTGGAAGATGCGATCGAG	60.326	20	CGTAGGGCTGTAACCTGGAA	60.125	20	146	116	261
c175896.graph_c0	GTGACAGTGATCTCCTCGCA	59.988	20	GCTCTGTCCTCGACCACC	59.314	18	182	1348	1529	TTGGTGACGGTGACAGTGAT	60.005	20	GCCCACCATGGTCCCTAC	61.18	18	266	1339	1604	GTGACAGTGATCTCCTCGCA	59.988	20	GCCCACCATGGTCCCTAC	61.18	18	257	1348	1604
c179683.graph_c1	ACACCACTGGAAACCACCAT	60.135	20	GCAAAACCAAGAAAGCCTTG	59.861	20	210	349	558	GATCTACCGCGAACACCACT	60.142	20	GCAAAACCAAGAAAGCCTTG	59.861	20	222	337	558	CAAGAGCAGAGGAGGCATTC	60.096	20	GATACACACGCACGCAAAAC	60.188	20	275	297	571
c184703.graph_c1	CCCAGTCTAACACGCTCGAT	60.277	20	TGCTAACATGACTGGTTCCG	59.716	20	211	868	1078	ATCCCAGTCTAACACGCTCG	60.277	20	TGCTAACATGACTGGTTCCG	59.716	20	213	866	1078	ATGCAAGAAACCCATGCTTC	60.081	20	AAGAATTCTCCGAAAACGCC	60.562	20	198	1004	1201
c186149.graph_c2	GAGGCAGTTCTGCTCATTCC	59.957	20	AGGATTGTGGTTGTTGAGGC	59.973	20	207	837	1043	GAGGCAGTTCTGCTCATTCC	59.957	20	TGTGGAGATGATCGTGCATT	60.08	20	249	837	1085	GAGGCAGTTCTGCTCATTCC	59.957	20	GCGGTAGGATTGTGGTTGTT	59.859	20	212	837	1048
c192695.graph_c0	ATCCCATGTCGCTTTTATGC	59.929	20	CTGTAGGTATGGGGGTGTGG	60.103	20	161	8	168	AACATACTACAGCGGCACCC	60.022	20	GGGAGCTAAGGCATAGGAGG	60.187	20	176	34	209	AACATACTACAGCGGCACCC	60.022	20	TGACACTGCGCTTCTGGTAG	60.199	20	280	34	313
c192972.graph_c0	CCAAACCAAGCATGGAGTCT	60.111	20	CTTGAGCTTCTGGGAGGTTG	59.982	20	259	481	739	TGAGGAGGGAAGCCATACAG	60.21	20	GGTGTATTGCATTGGCTGTG	59.995	20	278	524	801	TGAGGAGGGAAGCCATACAG	60.21	20	CTTGAGCTTCTGGGAGGTTG	59.982	20	216	524	739
c192972.graph_c0	GTGCTGAAGTCGAGGAAAGG	59.989	20	GCATCACCAAAGCACTCTCA	59.992	20	144	2013	2156	GGTGCTGAAGTCGAGGAAAG	59.989	20	GCATCACCAAAGCACTCTCA	59.992	20	145	2012	2156	GGTAGGTTGGGGAGAGAAGC	60.074	20	GCATCACCAAAGCACTCTCA	59.992	20	192	1965	2156
c195157.graph_c0	ACAGGTGTTGAGGCAGAACC	60.159	20	TAACAGCACAGGCCAAAGTG	59.904	20	258	501	758	GAACCAACCGAAGAAGACGA	60.232	20	TAACAGCACAGGCCAAAGTG	59.904	20	243	516	758	ACAGGTGTTGAGGCAGAACC	60.159	20	CGGATCCTGAAGTCGAGGTA	60.21	20	276	501	776
c195921.graph_c0	TTCTCGTCCCTGTGTCATCA	60.246	20	ATACGCTCAGCATACGGTCC	60.125	20	193	2168	2360	GCGTGGCTCCAAATTAGTTC	59.713	20	ATACGCTCAGCATACGGTCC	60.125	20	171	2190	2360	GCGTGGCTCCAAATTAGTTC	59.713	20	ACGATTCGTGGCGTCTTTAC	60.14	20	268	2190	2457
c196595.graph_c0	AGTGCGTATGTGGATGTGGA	59.992	20	AGTCGTTCGTCACGTCCTCT	59.907	20	252	682	933	AGTGCGTATGTGGATGTGGA	59.992	20	TAGACCGGTTCGTTTCCTTG	60.103	20	150	682	831	ACCTGTCGAAGTCTGTGCCT	59.907	20	CAGAGCTTCTGTGACCACCA	60.022	20	144	616	759
c198181.graph_c0	CACACTTTAGGTGAGCTGCTTTT	59.996	23	AATTCCCTTTGCTCCGACTT	60.074	20	144	1	144	CACACTTTAGGTGAGCTGCTTTT	59.996	23	AAATTCCCTTTGCTCCGACT	60.074	20	145	1	145	CACACTTTAGGTGAGCTGCTTTT	59.996	23	GAGCGTAGGTGTAGGAACGC	59.904	20	203	1	203
c199773.graph_c1	ACATGGCTGTGGCCTTTATC	59.962	20	TGTTGAAGATGCGGAAACAC	59.697	20	190	499	688	GACATGGCTGTGGCCTTTAT	59.962	20	TGTTGAAGATGCGGAAACAC	59.697	20	191	498	688	TCCTTGGGAACATCCTTGTC	59.903	20	TGTTGAAGATGCGGAAACAC	59.697	20	133	556	688
c200580.graph_c0	GCGTCAACTCTCTCGGCTAC	60.164	20	CGGTTGGCTTGAAGAAAGAG	59.986	20	237	363	599	AGCAAGCTACGTCTAACCGC	59.682	20	CGGTTGGCTTGAAGAAAGAG	59.986	20	255	345	599	ACGTCTAACCGCGTCAACTC	60.321	20	CGGTTGGCTTGAAGAAAGAG	59.986	20	247	353	599
c200815.graph_c0	ATATCGACAACTTGCTCCCG	60.096	20	CGACAAGTAAACGCAAAGCA	60.052	20	190	48	237	TCAGCCATGCTCCATATCAA	60.182	20	CGACAAGTAAACGCAAAGCA	60.052	20	223	15	237	ATATCGACAACTTGCTCCCG	60.096	20	GCCTTGGTCGCATCTAACTC	59.843	20	136	48	183
c203361.graph_c1	TTCGTATTCGAACTCTGGGG	60.066	20	TGATATCAAGCGCAGACAGG	59.972	20	241	3203	3443	TTCGTATTCGAACTCTGGGG	60.066	20	GCAATGATATCAAGCGCAGA	59.944	20	245	3203	3447	GGGGTAGCAAGCACAGAGTC	59.874	20	TGATATCAAGCGCAGACAGG	59.972	20	225	3219	3443
c203361.graph_c1	GGCTACCATTCCACGACTGT	59.997	20	CGATTATCTCCTCGACTGGC	59.797	20	162	3961	4122	TGTTCGCGTTGTTGGAGTAG	59.904	20	CGATTATCTCCTCGACTGGC	59.797	20	273	3850	4122	CAGGCTACCATTCCACGACT	60.134	20	CGATTATCTCCTCGACTGGC	59.797	20	164	3959	4122
c203799.graph_c0	ACAGCGGAATAGGTGTTTGG	59.993	20	GCGAAGAACGCAGTACATGA	60.019	20	182	1374	1555	GCAACAGCGGAATAGGTGTT	60.14	20	GCGAAGAACGCAGTACATGA	60.019	20	185	1371	1555	GGACAGAGGTCGCAAAAGAC	59.851	20	ACTAGCCAAGAAAGCCGTCA	60.015	20	239	1202	1440
c204099.graph_c0	ACGGATGGATGGATATGGAA	59.975	20	ACAGCCTGTGGGTTGAAAAC	60.012	20	175	1684	1858	GACGGTGAGGGCGTAATAGA	60.096	20	ACAGCCTGTGGGTTGAAAAC	60.012	20	198	1661	1858	ACGGATGGATGGATATGGAA	59.975	20	TGTCAGAAAACAGCCTGTGG	59.873	20	184	1684	1867
c204375.graph_c0	AGCGTTAGGCTCGTAAGCTG	59.813	20	AATGGCAACCAGAAAAATGC	59.945	20	199	881	1079	CGTAAGCTGCATCTGAGTCG	59.764	20	AATGGCAACCAGAAAAATGC	59.945	20	188	892	1079	ACGAGGCGATTTTGAGATGT	59.7	20	AATGGCAACCAGAAAAATGC	59.945	20	268	812	1079
c204781.graph_c1	TCATCAACATTGCCGTCCTA	60.073	20	AATGCAACGACCAGAGCCT	60.817	19	208	780	987	TTGCCGTCCTACTATACGCC	60.117	20	AATGCAACGACCAGAGCCT	60.817	19	199	789	987	TCATCAACATTGCCGTCCTA	60.073	20	AATGCAACGACCAGAGCC	59.794	18	208	780	987
c205465.graph_c0	CCCTTGTTTCCAGCATTGTT	59.971	20	AAGAGCTTCCAGCAGCAGAG	60.035	20	239	1795	2033	CATTGACCTCTTCATGCCCT	60.073	20	AAGAGCTTCCAGCAGCAGAG	60.035	20	255	1779	2033	AGCATTGTTAGCAGGATGGG	60.096	20	AAGAGCTTCCAGCAGCAGAG	60.035	20	228	1806	2033
c205627.graph_c0	ACTTTTGGTTGGTTCGATGG	59.83	20	TATCTCCCTCCCCTCTTCGT	60.03	20	221	616	836	ACTTTTGGTTGGTTCGATGG	59.83	20	CCTCCCCTCTTCGTCTCTCT	59.945	20	215	616	830	ACTTTTGGTTGGTTCGATGG	59.83	20	CTTTCCCTTTTCTGTTCCCC	59.912	20	101	616	716
c205916.graph_c0	TGTTTCGGGAGTTGCCTAAG	60.241	20	TAACCTCCCAGTATCCACGC	59.955	20	122	2752	2873	TGTTTCGGGAGTTGCCTAAG	60.241	20	CCTCCCTTCTAACCTCCCAG	60.06	20	131	2752	2882	AGTGTTTCGGGAGTTGCCTA	59.734	20	TAACCTCCCAGTATCCACGC	59.955	20	124	2750	2873
c207914.graph_c4	GGGTCTGCTACACCGTCAAT	59.997	20	ATCTGGACCATACCATCCCC	60.801	20	274	1105	1378	TACTAGGCCGCATTATCGCT	59.859	20	ATCTGGACCATACCATCCCC	60.801	20	214	1165	1378	CTACTAGGCCGCATTATCGC	59.859	20	ATCTGGACCATACCATCCCC	60.801	20	215	1164	1378
c207988.graph_c1	AGTGGTGGTGACAGAAAGGG	60.002	20	GGTCGAGCTCATGGTCAAGT	60.269	20	173	123	295	GAGGACCCACAAACTATCGC	59.556	20	ACAAGCGAAGCAGAACACCT	60.058	20	266	181	446	GATTCTCGTTGTCCACCACA	59.525	20	ACAAGCGAAGCAGAACACCT	60.058	20	223	224	446
c208418.graph_c0	TTAGAGGCTAACGTAGGCGG	59.514	20	GGCGCTTATGAAACACCACT	60.14	20	244	24	267	TTCCGCTTCTACGGTGGATA	60.597	20	GGTCTTCAACTGCGGCTTAC	59.882	20	183	131	313	TTCCGCTTCTACGGTGGATA	60.597	20	GTCTTCAACTGCGGCTTACC	59.882	20	182	131	312
c209276.graph_c0	ACCTGACGCAGCTCAAGAAT	60.02	20	GTGCTCTCGACGGTGTCTTC	61.021	20	109	370	478	ACCTGACGCAGCTCAAGAAT	60.02	20	CCCTTGATGAAGGACCGAT	59.871	19	217	370	586	ACCTGACGCAGCTCAAGAAT	60.02	20	TGCTCTCGACGGTGTCTTC	60.13	19	108	370	477
c210557.graph_c0	CAATCACCCGTTGTTCACTG	60.001	20	CCGCAAGGAATTAATCGAAA	60.033	20	194	182	375	ATTCAGACAGCCAATCACCC	59.934	20	CCGCAAGGAATTAATCGAAA	60.033	20	205	171	375	CACCAGATTCAGACAGCCAA	59.831	20	CCGCAAGGAATTAATCGAAA	60.033	20	211	165	375
c210716.graph_c1	ACTAAGCACCCAGCGTCACT	59.937	20	ACTGCGGATATATCGATGGC	59.914	20	220	641	860	GCATCTACCGCATCCTCTTC	59.803	20	ACTGCGGATATATCGATGGC	59.914	20	244	617	860	TCTACCGCATCCTCTTCACC	60.218	20	ACTGCGGATATATCGATGGC	59.914	20	241	620	860
c211188.graph_c0	TCTATCCCTGTCTTCGGTGG	60.065	20	GTTCCGTCGTCTGGAGAGAA	60.386	20	224	413	636	TATCCCTGTCTTCGGTGGTC	59.927	20	GTTCCGTCGTCTGGAGAGAA	60.386	20	222	415	636	TCTATCCCTGTCTTCGGTGG	60.065	20	CCGTCGTCTGGAGAGAAAGA	60.523	20	221	413	633
c211925.graph_c0	GCTGTCCATTGTCCAGGTTT	59.973	20	CAGCCGGGTAACTACCAAAA	59.99	20	249	331	579	GCTGTCCATTGTCCAGGTTT	59.973	20	GCAGCAACAGTACCACTCCA	59.905	20	205	331	535	GCTGTCCATTGTCCAGGTTT	59.973	20	GCAACAACAGCAGCAACAGT	60.104	20	214	331	544
c213115.graph_c2	GCTAAACATTCCGCAGAAGC	59.988	20	CACGATCCTCCTCAAGGGTA	60.065	20	122	1128	1249	GCTAAACATTCCGCAGAAGC	59.988	20	AGGACGAGGACGAGGATTTT	60.074	20	275	1128	1402	GTAGACCAGGATCCGAACCA	59.927	20	CACGATCCTCCTCAAGGGTA	60.065	20	259	991	1249
c214973.graph_c0	TTGAAAAGGGCGTTTTTGTC	60.089	20	TGGTGAAGCTCTGAACCCTT	59.844	20	274	775	1048	AGAGGTTTGAAAAGGGCGTT	60.11	20	TGGTGAAGCTCTGAACCCTT	59.844	20	280	769	1048	GGTGTTTGGGAGTAGTGGGA	59.82	20	TGGTGAAGCTCTGAACCCTT	59.844	20	219	830	1048
c218209.graph_c0	TGTCACTCCAGACCAATGGA	60.088	20	ACCGGCTGGTTGTTGTAGTC	60.035	20	147	16	162	TGTCACTCCAGACCAATGGA	60.088	20	CGTAGTACCGGCTGGTTGTT	60.052	20	153	16	168	TGTCACTCCAGACCAATGGA	60.088	20	GGAACCACGACAATATGCCT	59.82	20	225	16	240
c218465.graph_c0	ACGAACCACCCTGAGTTGTG	61.018	20	AGCGAGTTCACAGCCTCCT	60.151	19	245	326	570	CGAACCACCCTGAGTTGTG	60.137	19	AGCGAGTTCACAGCCTCCT	60.151	19	244	327	570	TGGTGTAGTCCGGACAAGTG	59.591	20	GTCCAACCCTCCTCCGTC	60.466	18	259	264	522
c218798.graph_c0	CAGCGGAAGAGGAACGAATA	60.344	20	AGTGGAGTGAGCGGTTCTGT	59.907	20	232	288	519	CAGCGGAAGAGGAACGAATA	60.344	20	ATTAACATTGGCATCGGCAT	60.182	20	260	288	547	CAGCGGAAGAGGAACGAATA	60.344	20	AGGATTAACATTGGCATCGG	59.784	20	263	288	550
c218798.graph_c0	AAATTAAAGCAACGGGGGAG	60.305	20	AGTCTGCAGGAAAGCACCAT	59.874	20	215	713	927	AAATTAAAGCAACGGGGGAG	60.305	20	GAAGCGCAAAGGAAAGTCTG	60.132	20	229	713	941	AAATTAAAGCAACGGGGGAG	60.305	20	GAGGAAGAAGACGAAAGGGG	60.183	20	191	713	903
c219370.graph_c1	GTATCCGAACAAAAGCCCAA	59.938	20	GTCGGCTACATACTCCGCTC	59.866	20	161	294	454	TTGTATCCGAACAAAAGCCC	59.938	20	GTCGGCTACATACTCCGCTC	59.866	20	163	292	454	GTATCCGAACAAAAGCCCAA	59.938	20	CTCAGCGAGTAAAACGCTCC	60.154	20	144	294	437
c219928.graph_c0	CTCACGTCTTACCACGAGCA	60.049	20	GATTCGGTTTAGATCGCTGG	59.668	20	236	1246	1481	ACGTCCCTGCATCAAATACC	59.82	20	AATCGTCCCAGACAAAATGG	59.79	20	276	1275	1550	ACGTCCCTGCATCAAATACC	59.82	20	GGGGGAAGCTGAGAAAGATT	59.651	20	258	1275	1532
c221785.graph_c0	GTTCTCGTGCGACAGGATG	60.419	19	GGCCATCGTCTTCATCACTT	60.081	20	199	201	399	ATGCTCTCGAGGAGGATGG	60.319	19	CATCGTCTTCATCACTTCCG	59.241	20	180	217	396	TGCTCTCGAGGAGGATGG	60.02	18	GGCCATCGTCTTCATCACTT	60.081	20	182	218	399
c221785.graph_c0	CGGAAGTGATGAAGACGATG	59.241	20	ACCGAGTTCCCGTACCTCAT	60.766	20	154	377	530	CGAGTCGGAAGTGATGAAGA	58.957	20	ACCGAGTTCCCGTACCTCAT	60.766	20	159	372	530	CGGAAGTGATGAAGACGATG	59.241	20	CCGAGTTCCCGTACCTCAT	59.935	19	153	377	529
c222847.graph_c0	CTCTGGCCTTGCCAGTAGTC	60.012	20	TTGATGCCGTAAGGGAAAAC	59.938	20	199	63	261	TCTGGCCTTGCCAGTAGTCT	60.012	20	TTGATGCCGTAAGGGAAAAC	59.938	20	198	64	261	GACCGTTGGTTCACGACTTT	60.012	20	GGCACGTCGCTAATCAATTT	60.103	20	100	180	279
c222847.graph_c0	GTAGCGAGCGTTTGGATTTC	59.851	20	ATCGCCATCGTTATCGTCTC	60.066	20	215	372	586	CACGTTGAACCACGAGAATG	60.152	20	ATCGCCATCGTTATCGTCTC	60.066	20	191	396	586	GTAGCGAGCGTTTGGATTTC	59.851	20	CAATCATCAACATCGCCATC	59.89	20	226	372	597
c223382.graph_c0	AACCTTCACACGCCGATTAC	60	20	ATCTTCATCCTTCACCACGC	60.081	20	144	59	202	AACCTTCACACGCCGATTAC	60	20	TTCACCACGCCTTTAGCTTT	59.883	20	134	59	192	AACCCAGCGTACCGTAACAG	60.052	20	ATCTTCATCCTTCACCACGC	60.081	20	174	29	202
c223610.graph_c0	CATCCTGGAACGATCTCACA	59.631	20	TGCTGCTATCACCCTCTCCT	59.973	20	129	17	145	CAGATCACATCCTGGAACGA	59.631	20	TGCTGCTATCACCCTCTCCT	59.973	20	136	10	145	CAGATCACATCCTGGAACGA	59.631	20	CATGAATCAAGTCTTGCGGA	59.799	20	181	10	190
c223700.graph_c0	GCTGCAGCTGAAGGAGACTT	59.898	20	AACGAGGGTGAGTGGTTGTC	60.009	20	267	139	405	CTCCTCACCACCGTCTGATT	60.112	20	AACGAGGGTGAGTGGTTGTC	60.009	20	221	185	405	CTCCTCACCACCGTCTGATT	60.112	20	GACAGCTCGGATTTGGTGAT	60.081	20	279	185	463
c223949.graph_c0	CCTCGCAAAAACTCCAAGAG	59.986	20	GCTGGAGACCTCCTCCTTCT	59.952	20	130	18	147	GACAGCGCTTTGCCTATACC	59.873	20	CGAGCATCACCATCTTAGCA	59.972	20	279	37	315	GACAGCGCTTTGCCTATACC	59.873	20	GCTGGAGACCTCCTCCTTCT	59.952	20	111	37	147
c224469.graph_c0	TTGCCAGACTCAGCATTGTC	59.992	20	GGGAAACTCCGATGACAAGA	60.05	20	273	786	1058	ATTTGGAGTTGCCAATCGAC	59.939	20	GGGAAACTCCGATGACAAGA	60.05	20	209	850	1058	TTGCCAGACTCAGCATTGTC	59.992	20	AGATCTCGACGCACCGTACT	59.898	20	249	786	1034
c224694.graph_c0	ATCAACTTGCACTCCATCCC	59.934	20	GACGGTGTTTATGCAGACGA	59.722	20	123	33	155	ATCAACTTGCACTCCATCCC	59.934	20	CATCTTGTTGCGTGGAACTG	60.301	20	233	33	265	ATCAACTTGCACTCCATCCC	59.934	20	GTGAGTAATATGACGGCGGG	60.352	20	176	33	208
c224994.graph_c0	ACGCGCTGAAATACCAATTC	60.103	20	TTGTCAGCAAGGCAACAAAG	60.027	20	233	1691	1923	ACGCGCTGAAATACCAATTC	60.103	20	CGTTTGAGACGCCTGTGTAA	59.904	20	158	1691	1848	ACGCGCTGAAATACCAATTC	60.103	20	GTTGTCAGCAAGGCAACAAA	59.888	20	234	1691	1924
c225653.graph_c0	CTCAAGATGTTCTCCACGCA	59.984	20	GTCGTCTTGGAGTACGAGCC	59.874	20	248	280	527	TCAAGATGTTCTCCACGCAG	59.984	20	GTCGTCTTGGAGTACGAGCC	59.874	20	247	281	527	AAGCAGCAGAGCAGCACATA	59.918	20	GTCGTCTTGGAGTACGAGCC	59.874	20	155	373	527
c225839.graph_c0	GCCGCTACTAGCCACAGAAC	60.044	20	TTACGCGCATAGTCGTATCG	59.886	20	245	13	257	GGACGATGAGACGGAGGTAA	60.073	20	TTACGCGCATAGTCGTATCG	59.886	20	213	45	257	TGAGACGGAGGTAAAATGGG	59.926	20	TTACGCGCATAGTCGTATCG	59.886	20	207	51	257
c230723.graph_c0	GAAGCCCACAAGAAAGGTTG	59.711	20	GAAATGCCATGGAAGAGGAA	60.014	20	245	225	469	GAAGCCCACAAGAAAGGTTG	59.711	20	GCCATGGAAGAGGAAAACAA	60.051	20	240	225	464	GAAGCCCACAAGAAAGGTTG	59.711	20	GGAGGTAGTGGGGGATTTGT	60.052	20	216	225	440
c231373.graph_c1	TATGCGCAGTCAGGTCAGAG	60.16	20	AGGACGGTGATCCACTTTTG	59.966	20	202	244	445	CTATGCGCAGTCAGGTCAGA	60.16	20	AGGACGGTGATCCACTTTTG	59.966	20	203	243	445	TATGCGCAGTCAGGTCAGAG	60.16	20	GACGGTGATCCACTTTTGCT	60.119	20	200	244	443
c231647.graph_c0	GACGAGTCAGGTCAGCATCA	59.988	20	GGGTATGGCTTCTGCTTCAA	60.214	20	249	2023	2271	GACGAGTCAGGTCAGCATCA	59.988	20	GCGTCGTACTGGTGTGAAAA	59.764	20	101	2023	2123	AGAGCTGGCGTGTGAAAGAT	60.02	20	GCGTCGTACTGGTGTGAAAA	59.764	20	206	1918	2123
c231756.graph_c0	GGCATACAGTTCCCCATGAC	60.203	20	TATTCCTCGAGGTTGGCATC	60.036	20	200	966	1165	GGCATACAGTTCCCCATGAC	60.203	20	AGGTTGGCATCGTTGGATAG	59.955	20	191	966	1156	CGTCACTCCGATTTTCGACT	60.255	20	TATTCCTCGAGGTTGGCATC	60.036	20	268	898	1165
c232569.graph_c0	GATTTCATCTGGTGGTGGCT	59.934	20	TGAGCACTTGTTGCCTGAAC	60.032	20	250	1053	1302	AGATTTCATCTGGTGGTGGC	59.934	20	TGAGCACTTGTTGCCTGAAC	60.032	20	251	1052	1302	TTGAGAGCAATGTGTGAGCC	59.992	20	CTAGTAACTGACCCGCCAGC	59.898	20	254	982	1235
c232804.graph_c0	AATGGTTAGCATTGGGCTTG	59.96	20	GAGATAAGTACGGTGGGCGA	60.096	20	133	892	1024	TAGCATTGGGCTTGCTTTTT	59.853	20	GAGATAAGTACGGTGGGCGA	60.096	20	127	898	1024	TTAGCATTGGGCTTGCTTTT	59.853	20	GAGATAAGTACGGTGGGCGA	60.096	20	128	897	1024
c232849.graph_c0	TCAGACGAACAAGCAACCTG	60.025	20	TATCACTCATTTCCCTCGCC	60.036	20	224	956	1179	TCAGACGAACAAGCAACCTG	60.025	20	ATTTCCCTCGCCTGTACCTT	59.962	20	216	956	1171	GGCGCAAGGTATTGATAGGA	60.06	20	ATTTCCCTCGCCTGTACCTT	59.962	20	171	1001	1171
c232919.graph_c0	ATATGTCTGGGCTGCGTAGG	60.118	20	AATGGCCATATCCGTACCAA	60.038	20	275	1534	1808	ATATGTCTGGGCTGCGTAGG	60.118	20	CCGTACCAAGGGCTCTATGA	60.088	20	264	1534	1797	GGCCATTGTCTACCATCCAT	59.635	20	AATGGCCATATCCGTACCAA	60.038	20	198	1611	1808
c233190.graph_c0	AATCCGTCGTTTGCAAAATC	59.945	20	ACCGGCACTTACTTGAATGG	59.993	20	163	27	189	AATCCGTCGTTTGCAAAATC	59.945	20	CGTCGTACCGGCACTTACTT	60.19	20	169	27	195	GCGATCGATCCCCATTATTA	59.719	20	ACCGGCACTTACTTGAATGG	59.993	20	138	52	189
c233216.graph_c0	ACCCAAGATTCCCAAATTCC	59.996	20	GAAGGTCTTCTTGCGTGGAG	59.989	20	224	75	298	GCAGCCGTAGCTAGATGTCC	60.007	20	GAAGGTCTTCTTGCGTGGAG	59.989	20	151	148	298	CTCAGGCCCTCAAACTATGC	59.836	20	GAAGGTCTTCTTGCGTGGAG	59.989	20	198	101	298
c233283.graph_c0	TTGCGTCTTTTGTTCGAGTG	60.027	20	GAGCAGGGTTATGGTGGAGA	60.073	20	266	438	703	TTTGTGCGTAAACTTGCGTC	59.918	20	GAGCAGGGTTATGGTGGAGA	60.073	20	279	425	703	CTATGATGGTGGTTTGTGCG	59.988	20	GAGAACATCCTGAGGCGAAA	60.34	20	197	413	609
c233373.graph_c0	GCTCCCTCATTAGCTGGAGA	59.532	20	GCAGGAGCGAGAACAGAATC	60.104	20	247	40	286	GCTCCCTCATTAGCTGGAGA	59.532	20	GAGTAGTCCAGGTTGCGGAG	59.867	20	206	40	245	GCTCCCTCATTAGCTGGAGA	59.532	20	AGAGTAGTCCAGGTTGCGGA	59.867	20	207	40	246
c233373.graph_c0	TAATACCACCGCCACACTCA	59.988	20	AGACACCACATCCTTCCCAG	59.962	20	134	1635	1768	CACGATCCGTTGCCTTCTAT	60.096	20	AGACACCACATCCTTCCCAG	59.962	20	269	1500	1768	AATACCACCGCCACACTCAT	60.263	20	AGACACCACATCCTTCCCAG	59.962	20	133	1636	1768
c233403.graph_c0	CATCTCCCGATCATGGATTT	59.709	20	AAAGATGATTTCCGCCATTG	59.901	20	214	22	235	ATCACCCTCAGCCTCACCTA	59.679	20	AAAGATGATTTCCGCCATTG	59.901	20	236	0	235	TCACCCTCAGCCTCACCTAT	59.679	20	AAAGATGATTTCCGCCATTG	59.901	20	235	1	235
c233427.graph_c0	GGCCAAAAACTCGCTTATCA	60.209	20	CCCCCTCCCCTCCACTAC	61.672	18	200	1424	1623	TGACCTCGCCATCTTCTACC	60.218	20	CCCCCTCCCCTCCACTAC	61.672	18	249	1375	1623	AGAGTGATTGCTGGGACTGG	60.261	20	CCCCCTCCCCTCCACTAC	61.672	18	121	1503	1623
c233920.graph_c2	TTCCCAACTGTAAAGCCCAC	59.971	20	TTTATCGACCTCGATCGCTT	59.807	20	221	340	560	TTCCCAACTGTAAAGCCCAC	59.971	20	TTATCGACCTCGATCGCTTT	59.807	20	220	340	559	AGGAGCGAGAGATTGGGAGT	60.358	20	GGTTTTGGCGCTATACCTGA	60.096	20	206	495	700
c234700.graph_c0	GTTGATCCGGGTTCTGATGT	59.786	20	ATACTCCGCCTGACAGTGCT	59.898	20	236	778	1013	GTTGATCCGGGTTCTGATGT	59.786	20	GAGTGAGGATACTCCGCCTG	59.827	20	244	778	1021	GTTGATCCGGGTTCTGATGT	59.786	20	AGTGAGGATACTCCGCCTGA	59.827	20	243	778	1020
c234776.graph_c0	CCCATGTTTGGTATCCCTTG	60.044	20	CACATCACGTATCCTTCCCC	60.195	20	253	161	413	CCCATGTTTGGTATCCCTTG	60.044	20	ACATCACGTATCCTTCCCCA	60.195	20	252	161	412	TTGGTATCCCTTGAACCAGC	59.933	20	ACATCACGTATCCTTCCCCA	60.195	20	245	168	412
c234886.graph_c0	GTTTCCCTCCTTCATCCACA	59.903	20	CTTACCCCCTCGTTTCCTTC	59.934	20	163	630	792	TCTTCTATGGGTTGCTGGCT	59.836	20	CTTACCCCCTCGTTTCCTTC	59.934	20	197	596	792	TTCTTCTATGGGTTGCTGGC	60.214	20	CTTACCCCCTCGTTTCCTTC	59.934	20	198	595	792
c235014.graph_c0	CGATGCAAGCACTCTGAAAA	60.134	20	GCGACAAGGACAAGGACAG	59.404	19	214	58	271	CGATGCAAGCACTCTGAAAA	60.134	20	GACAAGGACAAGGACAGCG	59.404	19	212	58	269	CGATGCAAGCACTCTGAAAA	60.134	20	CGACAAGGACAAGGACAGC	59.404	19	213	58	270
c240902.graph_c0	TGGATACGACGATGACGGTA	59.948	20	TCGCGGTACTTTTTAATCGG	60.089	20	225	1352	1576	TGGATACGACGATGACGGTA	59.948	20	TTTAATCGGGTTCTTGCTCG	60.202	20	214	1352	1565	TTTGCTGGATACGACGATGA	60.22	20	TCGCGGTACTTTTTAATCGG	60.089	20	230	1347	1576
c241326.graph_c0	CTCTGCTGACTCCCCATCTT	59.405	20	GCTTGTTGGGCTAAGAGACG	60.015	20	268	237	504	CTCTGCTGACTCCCCATCTT	59.405	20	TATGATCAGGCGCTTCAGTG	59.972	20	214	237	450	ATTGGGTTGCGTCTCTTCAC	60.119	20	AACTTGACGAAGGCAAGGTC	59.333	20	242	156	397
c241600.graph_c0	GACGTAACGGAGGGTCTCAA	60.111	20	CACCGTTGTTACCGTTGTCA	60.463	20	211	982	1192	TGCGAACCATCAACCTGTTA	60.111	20	CACCGTTGTTACCGTTGTCA	60.463	20	155	1038	1192	GACGTAACGGAGGGTCTCAA	60.111	20	AGCACCGTTGTTACCGTTGT	60.474	20	213	982	1194
c241625.graph_c0	GAGGTCTGGGTTAAGGGGAG	59.928	20	GAGTCTCGTTCACGTGGGTT	60.159	20	280	900	1179	GAGGTCTGGGTTAAGGGGAG	59.928	20	AGTCTCGTTCACGTGGGTTT	59.622	20	279	900	1178	GAGGTCTGGGTTAAGGGGAG	59.928	20	AGAAGTACTCAGGCGGCAAC	59.501	20	218	900	1117
c241871.graph_c3	TTCGGTTTTGTCCCTTTTTG	59.947	20	GTGAAAACGCCACCTCATCT	60.119	20	174	1653	1826	TTCGGTTTTGTCCCTTTTTG	59.947	20	AGTGAAAACGCCACCTCATC	60.119	20	175	1653	1827	TTGCGTTGCGTCTTATTTTG	59.88	20	GTGAAAACGCCACCTCATCT	60.119	20	157	1670	1826
c242021.graph_c0	CGATACGCTGAAGAGGGAGA	60.495	20	GTACAGACACCTGGGACGCT	60.182	20	209	636	844	CGCAGCTATCATCAATGGAG	59.4	20	TCCGGCGGTTCAGTAGTATC	60.096	20	273	747	1019	AGATGAGTCTTCTACCGCCG	59.454	20	GTACAGACACCTGGGACGCT	60.182	20	272	573	844
c242049.graph_c0	CACCGGTGCAACTACACAAC	60.072	20	GAACCGATGTTGGCTGCTAT	60.103	20	257	1008	1264	CACCGGTGCAACTACACAAC	60.072	20	AGTGCCGCTTTTCTTCTTGA	60.132	20	166	1008	1173	CACCGGTGCAACTACACAAC	60.072	20	GTGCCGCTTTTCTTCTTGAG	60.132	20	165	1008	1172
c242541.graph_c0	TGGCATTCTTCTCGAATGTG	59.799	20	ACGCCCGTAACAACGACTAC	60.059	20	279	518	796	TGGCATTCTTCTCGAATGTG	59.799	20	AACAACGACTACCGCGACTT	59.803	20	271	518	788	ACATTCCACAGCTTTTTGGC	60.118	20	TGGGACATGAAGACACATGG	60.378	20	263	459	721
c242835.graph_c0	CCATTGGATAGAACTCTTGGC	58.659	21	GACCTAGGTGCATAGCAGGC	59.866	20	168	12	179	CCATTGGATAGAACTCTTGGC	58.659	21	TGCATAGCAGGCGTTGATAC	59.862	20	160	12	171	CCATTGGATAGAACTCTTGGC	58.659	21	GTGCATAGCAGGCGTTGATA	59.862	20	161	12	172
c243139.graph_c0	TTGAACTAGGAGGTGGTGGC	60.111	20	GCCGAACTCAGTAGCATCAA	59.028	20	230	498	727	CAGTGGGTCGAGGAGATGTT	60.112	20	GCCGAACTCAGTAGCATCAA	59.028	20	248	480	727	AGTGGGTCGAGGAGATGTTG	60.112	20	GCCGAACTCAGTAGCATCAA	59.028	20	247	481	727
c243166.graph_c0	GATATGAGAGGCAGCAAGCC	59.946	20	ATCTGTTGGCCTCCTTGAGA	59.803	20	192	641	832	GATATGAGAGGCAGCAAGCC	59.946	20	ACATGTATGGTTCGGCGTTT	60.257	20	111	641	751	GATATGAGAGGCAGCAAGCC	59.946	20	TGACACTTCCCACATGCTTC	59.682	20	261	641	901
c243324.graph_c0	CGTCGGATTCGAGAAGAGAC	59.95	20	ATCTACAAGATACGGCCCGC	61.351	20	151	1278	1428	GAGAAGAGACCCCACGTCAG	59.835	20	ATCTACAAGATACGGCCCGC	61.351	20	141	1288	1428	CGTCGGATTCGAGAAGAGAC	59.95	20	TCTACAAGATACGGCCCGC	61.145	19	150	1278	1427
c250054.graph_c1	ATGAGTCAGTTGGAGGACCG	60.112	20	TCCCGATTCAGCTTGTACAGT	59.749	21	197	1288	1484	CGTAGATGAGTGTGTGGCGT	59.776	20	TCCCGATTCAGCTTGTACAGT	59.749	21	238	1247	1484	GATGAGTGTGTGGCGTTGAG	60.319	20	TCCCGATTCAGCTTGTACAGT	59.749	21	234	1251	1484
c250143.graph_c0	CGTCTTCGGGGTATTGACAT	59.813	20	GCGCCTTTTCCAAACAAATA	60.075	20	240	929	1168	CGTCTTCGGGGTATTGACAT	59.813	20	AGACCGCCATTCATGAGTTC	60.081	20	277	929	1205	TCAGTATCCGGCGAGTTTCT	59.836	20	CGAAAAAGGTGGGTAGCAAG	59.741	20	267	827	1093
c250174.graph_c0	TGAACGAGGTAGGGAGGATG	60.065	20	CTTCAACGCCCTGTCTTTGT	60.291	20	280	1043	1322	TGAACGAGGTAGGGAGGATG	60.065	20	GCTCGTAGGCAATAATTCCG	59.704	20	226	1043	1268	GGAGCAGGAAGAGAGACACG	60.135	20	CCCATCATCAAATCCTCCAG	60.272	20	146	1197	1342
c250174.graph_c0	GGAGCAGGAAGAGAGACACG	60.135	20	TTTTCACCTCATTCCCCATC	59.727	20	219	1442	1660	CTGGAGGATTTGATGATGGG	60.272	20	GCTCGTAGGCAATAATTCCG	59.704	20	191	1323	1513	ACAAAGACAGGGCGTTGAAG	60.291	20	GCTCGTAGGCAATAATTCCG	59.704	20	211	1303	1513
c250234.graph_c0	CTTTGAGCCTACACCCTTCG	59.869	20	CAGTCAAAGGCATGGAAGGT	60.111	20	246	141	386	TGAGCCTACACCCTTCGTTT	59.734	20	CAGTCAAAGGCATGGAAGGT	60.111	20	243	144	386	TTGAGCCTACACCCTTCGTT	59.734	20	CAGTCAAAGGCATGGAAGGT	60.111	20	244	143	386
c251386.graph_c3	GATAAACGGACGCAAAGAGC	59.851	20	CTCAATCCAAACCCAATGCT	59.933	20	207	731	937	AGTACGCACACCAACAGCAC	59.826	20	CTCAATCCAAACCCAATGCT	59.933	20	243	695	937	CCAAGTACGCACACCAACAG	60.213	20	CTCAATCCAAACCCAATGCT	59.933	20	246	692	937
c251440.graph_c0	CCCAAAGGCCATCAAGACTA	60.066	20	TAGAAGCTCTCCAGGACCCA	59.943	20	210	945	1154	CCCAAAGGCCATCAAGACTA	60.066	20	AAGCTTGAGCTCACGAGGAG	59.891	20	260	945	1204	CCCAAAGGCCATCAAGACTA	60.066	20	AACGAGCTTATGAAGGCCAA	59.845	20	278	945	1222
c251531.graph_c0	GCTCCATTACCATTGACGCT	60.103	20	CCCGCTACACTGCAGAAGTT	60.453	20	142	32	173	AGCTCCATTACCATTGACGC	60.103	20	CCCGCTACACTGCAGAAGTT	60.453	20	143	31	173	ATTACCATTGACGCTTCGCT	59.736	20	CCCGCTACACTGCAGAAGTT	60.453	20	137	37	173
c251555.graph_c2	GGGAAGTGAGGAGAGTGCAG	59.986	20	CTTCTTCTCCCAGCAACGTC	59.989	20	159	1514	1672	GGAAAGATCCCGTCTGTTGA	60.05	20	CTTCTTCTCCCAGCAACGTC	59.989	20	272	1401	1672	CAGTATCGGGGAAGTGAGGA	60.065	20	CTTCTTCTCCCAGCAACGTC	59.989	20	167	1506	1672
c254331.graph_c0	TACCCTCCTTACATGCGGAC	59.955	20	GCAACGTTTTATTTTGCTCG	58.495	20	259	1788	2046	CTACCCTCCTTACATGCGGA	60.088	20	GCAACGTTTTATTTTGCTCG	58.495	20	260	1787	2046	TCTACCCTCCTTACATGCGG	60.088	20	GCAACGTTTTATTTTGCTCG	58.495	20	261	1786	2046
c254458.graph_c0	AAATGGTAGGGGGCAAAAAG	60.177	20	ATCGGTCTTGTCTGTGAGGG	60.112	20	259	105	363	AAATGGTAGGGGGCAAAAAG	60.177	20	TCAGGTTGGACAGTTGGTCA	60.129	20	238	105	342	ACGGAATGAATGCAAATGGT	60.199	20	ATCGGTCTTGTCTGTGAGGG	60.112	20	272	92	363
c254633.graph_c0	CCTTTCGTTGCAGTCAGTCA	60.025	20	CTGCACAAGGAAGGAAGGAG	59.982	20	232	132	363	TTTGGTCTACCCACCTTTCG	59.964	20	CTGCACAAGGAAGGAAGGAG	59.982	20	245	119	363	ATCCTGTTGCATCTCCCATC	59.893	20	CTGCACAAGGAAGGAAGGAG	59.982	20	131	233	363
c254786.graph_c1	TGCTGGTGGTCACTTCTCTG	60.022	20	ACAAAAAGCGGATACATGCC	59.967	20	257	1286	1542	TGCTGGTGGTCACTTCTCTG	60.022	20	CCCGTAACAAAAAGCGGATA	59.958	20	263	1286	1548	TGTGTAGGTGTTGACGCCAT	60.032	20	ACAAAAAGCGGATACATGCC	59.967	20	163	1380	1542
c254992.graph_c0	AGAACCCTCAGCCACCAAC	60.104	19	GACAATCGGGGTCGTTCTTA	59.933	20	235	473	707	AGAACCCTCAGCCACCAAC	60.104	19	CGTTCTTACGGAAGAGCTGC	60.154	20	223	473	695	AGAACCCTCAGCCACCAAC	60.104	19	GAAGAGCTGCCGTCTTCAGT	59.751	20	213	473	685
c255114.graph_c0	CCTGTTGTGGACATTGTTGC	60.008	20	TTGTCTCGTTCGAACACCAG	59.873	20	178	460	637	GCCTGTTGTGGACATTGTTG	60.008	20	TTGTCTCGTTCGAACACCAG	59.873	20	179	459	637	TGCCTGTTGTGGACATTGTT	60.008	20	TTGTCTCGTTCGAACACCAG	59.873	20	180	458	637
c255205.graph_c0	TAGCCAAATCGCCGTCTTAC	60.23	20	CCGGCCTCAATAACAACAGT	59.993	20	261	745	1005	CGAGTGCTGCTGATCTTCAA	60.287	20	CCGGCCTCAATAACAACAGT	59.993	20	169	837	1005	CGAGTGCTGCTGATCTTCAA	60.287	20	CAATAGCCCGATTCGTGTTT	59.96	20	260	837	1096
c255209.graph_c0	GAGGGGTTGTACGGAACAGA	59.966	20	ACTTCTGTCGGCCACCATAC	59.997	20	147	28	174	CTTTTGTGCTGATGAGGGGT	60.111	20	ACTTCTGTCGGCCACCATAC	59.997	20	160	15	174	TGTGCTGATGAGGGGTTGTA	60.112	20	ACTTCTGTCGGCCACCATAC	59.997	20	156	19	174
c255455.graph_c0	CCTTTACCGTCGTCTGCTTC	59.875	20	ATTCCTTGCCTCCCAACTTT	59.94	20	202	987	1188	TCCTTTACCGTCGTCTGCTT	59.875	20	ATTCCTTGCCTCCCAACTTT	59.94	20	203	986	1188	TTCCTTTACCGTCGTCTGCT	59.875	20	ATTCCTTGCCTCCCAACTTT	59.94	20	204	985	1188
c255504.graph_c1	GCGACATGCAAGATTAAGCA	59.983	20	GATATTCTCGGCGATTTGGA	60.001	20	195	972	1166	GCTGACAGCATAGATTGCGA	60.127	20	GATATTCTCGGCGATTTGGA	60.001	20	211	956	1166	TCGCTGACAGCATAGATTGC	60.127	20	GATATTCTCGGCGATTTGGA	60.001	20	213	954	1166
c255570.graph_c1	GACAAAAGGAAATGCTTCGC	59.829	20	CGGGATATCAACCGAAGAGA	60.029	20	107	54	160	GACAAAAGGAAATGCTTCGC	59.829	20	TCGGACGGAAGAGAAGAGAA	60.065	20	170	54	223	GACAAAAGGAAATGCTTCGC	59.829	20	ATCAATGTCTCGGACGGAAG	60.073	20	179	54	232
c255570.graph_c1	TCTCTTCGGTTGATATCCCG	60.029	20	TCTTGTAAGCATTTCCGTGC	58.92	20	268	141	408	TTCTCTTCTCTTCCGTCCGA	60.065	20	GTCCGAAGGGGTGTTGAGT	59.953	19	268	204	471	CTTCCGTCCGAGACATTGAT	60.073	20	GTCCGAAGGGGTGTTGAGT	59.953	19	259	213	471
c260691.graph_c1	CTCGAGACCTGGAAGATTGG	59.797	20	GGCGAAAAACCGTGTAAGAA	60.11	20	276	1357	1632	CCTCGAGACCTGGAAGATTG	59.797	20	GGCGAAAAACCGTGTAAGAA	60.11	20	277	1356	1632	CGAGACCTGGAAGATTGGAC	59.655	20	GGCGAAAAACCGTGTAAGAA	60.11	20	274	1359	1632
c260757.graph_c0	GGGCGGTAGATACCGTCTTT	60.34	20	GAAGACGAAGACGAAATGGC	59.82	20	116	411	526	GGGCGGTAGATACCGTCTTT	60.34	20	GACGAAGACGAAATGGCCTA	60.214	20	113	411	523	GGGCGGTAGATACCGTCTTT	60.34	20	ATCGACAAGATTCTCCGCAC	60.226	20	269	411	679
c260804.graph_c0	TCGATCACGTAGTGGCTCAG	60.008	20	GAGTTTGTTGCTGCTCGTTG	59.64	20	186	903	1088	TCGATCACGTAGTGGCTCAG	60.008	20	GGAGTTTGTTGCTGCTCGTT	60.44	20	187	903	1089	GTCGATCACGTAGTGGCTCA	59.862	20	GAGTTTGTTGCTGCTCGTTG	59.64	20	187	902	1088
c260843.graph_c0	TACGCTATGCCGACCATACA	60.118	20	TCTTCCAGGTCCTCAGCACT	59.986	20	217	2337	2553	TACGCTATGCCGACCATACA	60.118	20	AGCATCTTCACCTCGCTGTT	60.02	20	133	2337	2469	CGTTGACCCTCGTACGCTAT	60.154	20	TCTTCCAGGTCCTCAGCACT	59.986	20	229	2325	2553
c260863.graph_c0	AAAGACCTTGCGGAACACAC	60.156	20	GACGTATCTTCAGCGCACCT	60.428	20	272	204	475	AAAGACCTTGCGGAACACAC	60.156	20	CCAGTGCACCAACTTCACAA	60.757	20	173	204	376	AAGTGTTGCGCCGAATCTAT	59.736	20	CCAGTGCACCAACTTCACAA	60.757	20	237	140	376
c260863.graph_c0	GTAGCGGTGGTCTTCTCAGG	59.867	20	AGCCTATGGGTTTTCCTCGT	59.962	20	266	979	1244	GTAGCGGTGGTCTTCTCAGG	59.867	20	CCTATGGGTTTTCCTCGTCA	59.926	20	264	979	1242	ACCATGATGCAGACGTACCA	59.992	20	TCAAGCGTCTCACAGTCTCG	60.333	20	255	839	1093
c260908.graph_c1	TGGGCTTGAGGAAGCTTAGA	60.088	20	AGCCCTAAAAAGCCCGAATA	60.056	20	236	1758	1993	TGGGCTTGAGGAAGCTTAGA	60.088	20	ATCTCCATGATCCCAGCAAC	59.893	20	272	1758	2029	TGGGCTTGAGGAAGCTTAGA	60.088	20	TGTGCCTAGGAGCCCTAAAA	59.839	20	246	1758	2003
c260947.graph_c0	ATACCCCCGCTGTACCCTAC	60.096	20	TCTACTCCAGGGAAGCGAAA	59.948	20	102	30	131	CCCTCTCCCTAACCTCAACC	59.928	20	CTTCTTCGAGACACAGCACG	59.77	20	261	51	311	CCCTCTCCCTAACCTCAACC	59.928	20	ACCCTTCTTCGAGACACAGC	59.455	20	264	51	314
c260963.graph_c0	TTTCCAGGTCTGATCCCATC	59.862	20	ACTCTGTTGATTCGGCCAAC	60.119	20	203	80	282	GAGCGTCAAGCTTCCCTAGA	59.717	20	GACATAATCGACGAGGGCAT	59.923	20	233	138	370	GAGCCGTGGTAAAGAGGTCA	60.255	20	ACTCTGTTGATTCGGCCAAC	60.119	20	247	36	282
c261039.graph_c0	CGTCGCTCTTGAGGTAGTCC	60.012	20	CCGAAGCCAAGCTCTACAAG	60.147	20	228	453	680	CGTCGCTCTTGAGGTAGTCC	60.012	20	GAAGACTTGAACGAACCCGA	60.232	20	244	453	696	CGTCGCTCTTGAGGTAGTCC	60.012	20	AAGACTTGAACGAACCCGAA	59.711	20	243	453	695
c261396.graph_c0	GCTATCAGTCTTTGCAGCCC	59.985	20	TGCTTACACAGATCAGCCCA	60.413	20	280	68	347	TTTGCAGCCCTTAATCATCC	60.038	20	TGCTTACACAGATCAGCCCA	60.413	20	270	78	347	GCTATCAGTCTTTGCAGCCC	59.985	20	CCCATAGAAGAAGGGGCTTT	59.549	20	264	68	331
c261417.graph_c0	CAATCATCGAACGCCTTTTT	60.074	20	GGATAGAGCGGGAGGAGAAC	60.176	20	174	133	306	CAATCATCGAACGCCTTTTT	60.074	20	GGAGGAGAACTCGCCTATCC	60.176	20	164	133	296	CAATCATCGAACGCCTTTTT	60.074	20	GTCCCGTTTCAAATCATCGT	59.797	20	226	133	358
c261455.graph_c0	GTTGACGAAGAAGGCACTCC	59.851	20	ACCAACGCTTGATCCTGAAC	60.119	20	241	603	843	CTCGTCCTCTTCCCACAGAC	59.835	20	CACAGAGGAAGGCTGAGGAG	60.127	20	156	556	711	GTTGACGAAGAAGGCACTCC	59.851	20	GAAGAGCTCGAGAACGAGGA	59.827	20	191	603	793
c261719.graph_c1	TACGGTCGAAAGTCCAGCTT	59.875	20	TTGTTGTCTGCTGGAAGTCG	60.025	20	193	18	210	TACGGTCGAAAGTCCAGCTT	59.875	20	GCTAGCAATTGATCCACGGT	60.103	20	115	18	132	TACGGTCGAAAGTCCAGCTT	59.875	20	TCAGCGTTCGAGTAATGGTG	59.864	20	251	18	268
c261719.graph_c1	TAAACGTCACCACCTCCACA	60.001	20	CTGTTCTCCTTGGCGTCTTC	59.989	20	214	827	1040	ACCCAGCAGTAAACGTCACC	60.035	20	CTGTTCTCCTTGGCGTCTTC	59.989	20	223	818	1040	TAAACGTCACCACCTCCACA	60.001	20	ACCAAAGAAGAAGGCCCAAT	59.94	20	244	827	1070
c261726.graph_c0	CTCACCACCAAAGATGCAGA	59.831	20	GCGCATGACGCAATATCTA	58.413	19	249	1568	1816	CTCACCACCAAAGATGCAGA	59.831	20	GTATTACCACCCGCGCAT	59.38	18	261	1568	1828	TGAGCGTACTGATGGGCATA	60.243	20	GCGCATGACGCAATATCTA	58.413	19	151	1666	1816
c261796.graph_c0	TGGACTGTCGTGACAAGAGC	60.03	20	TAAGGCATGGCGAGCTTAGT	60.003	20	242	3376	3617	TCGGGACTCCGAGTGTTATC	60.073	20	TAAGGCATGGCGAGCTTAGT	60.003	20	111	3507	3617	TCGGGACTCCGAGTGTTATC	60.073	20	TCACGAGAGTCGCATGGTAG	60.008	20	215	3507	3721
c261819.graph_c0	AGAAGGCCCACTCCAAAAGT	60.11	20	TTGTATCCAATCTCCGACGC	61.003	20	276	1876	2151	AGAAGGCCCACTCCAAAAGT	60.11	20	TGGACCGTTTGCAAAGTAGG	61.049	20	135	1876	2010	AGAAGGCCCACTCCAAAAGT	60.11	20	CCACTTGTATCCAATCTCCGA	59.94	21	280	1876	2155
c261841.graph_c0	CAGCCTCGCTATTCTTCGAC	60.118	20	GCTGCGATGATGAAGATGAA	59.914	20	207	221	427	TACCTAAACGCTTCCAACGG	60.124	20	GCTGCGATGATGAAGATGAA	59.914	20	241	187	427	GAGACCTCACTCTTGCAGCC	60.143	20	GCTGCGATGATGAAGATGAA	59.914	20	222	206	427
c261942.graph_c0	ATGCATATCAGACAGTGCCG	59.704	20	TTCATTGAGACTTTGCGTGC	59.995	20	278	38	315	GAGCGAGGATTGGAGAATCA	60.303	20	CTATTTTGCAGTATGCGCGA	60.002	20	243	131	373	GAGCGAGGATTGGAGAATCA	60.303	20	TTCATTGAGACTTTGCGTGC	59.995	20	185	131	315
c262435.graph_c0	GTTAAGCAGGAAACCACCGA	60.11	20	GAAACGACAGGCTTGCTCTC	60.142	20	260	163	422	TCTACACCCGCGAAGAAACT	59.875	20	TCACTGGTGGTGTTCTTGGA	60.129	20	266	112	377	GAAGCGACAGAGAAAGCGAC	60.285	20	GTGCAGGTATTTGCTGCTGA	60.019	20	279	184	462
c262439.graph_c0	AGACGTCAGTGTCGCCCTCT	62.414	20	GTGGTGGTCTTTGCAGTTGA	59.726	20	100	3	102	AGACGTCAGTGTCGCCCTC	61.472	19	GTGGTGGTCTTTGCAGTTGA	59.726	20	100	3	102	AGACGTCAGTGTCGCCCTCT	62.414	20	GCCTCTAAAGGTTCCGCTTC	60.34	20	187	3	189
c262442.graph_c0	AGGACCCGCACTACAACATC	59.997	20	AATGAAGGGTCTGGTGCAAG	60.111	20	274	139	412	GGACCCGCACTACAACATCT	59.997	20	AATGAAGGGTCTGGTGCAAG	60.111	20	273	140	412	CACCCTGGAACGCAGTCTAT	60.134	20	AATGAAGGGTCTGGTGCAAG	60.111	20	158	255	412
c262492.graph_c0	CCTTGACCTCGACTTTGACC	59.697	20	ACCATCTCAACAAACCGCTC	60.119	20	252	821	1072	CCTCGACTTTGACCTGGTTC	59.697	20	ACCATCTCAACAAACCGCTC	60.119	20	246	827	1072	CCTCGACTTTGACCTGGTTC	59.697	20	TCACTCTCTGCGTCATCTGC	60.304	20	279	827	1105
c262521.graph_c0	GGAAAGCGTTGCAAAAAGAG	59.996	20	TAGGAGCGACGGTGTTGAGT	60.854	20	263	545	807	GAGGAAAGCGTTGCAAAAAG	59.996	20	TAGGAGCGACGGTGTTGAGT	60.854	20	265	543	807	GGAAAGCGTTGCAAAAAGAG	59.996	20	ACTAGGAGCGACGGTGTTGA	60.854	20	265	545	809
c262900.graph_c0	GCTCAGCAAAGACAGCAGTG	59.929	20	GCGACAACCTTCATGGTCTT	60.119	20	249	134	382	GCTCAGCAAAGACAGCAGTG	59.929	20	GATGTTGCGAATCGACTTGA	59.805	20	217	134	350	TTCGTAGCCATGATGCTGTC	59.83	20	AAGACGGTGTTGGAGGTCTG	60.151	20	263	195	457
c263623.graph_c0	ACATCCGCAAAGATGCCTAC	60.103	20	AACGGTTTCAACACCTACGG	59.891	20	228	1927	2154	CGCTGCTTAGACCGTAAACC	59.904	20	GCACAACTCTACCCACCCAT	59.851	20	268	1844	2111	GCTGCTTAGACCGTAAACCG	59.904	20	GCACAACTCTACCCACCCAT	59.851	20	267	1845	2111
c263655.graph_c0	GCCCAAGATCACGTATTGGT	59.82	20	CAGACCAGCAACTGTGCCTA	60.049	20	270	778	1047	GCCCAAGATCACGTATTGGT	59.82	20	TGCCTAAGTCACGACACTGC	60.056	20	256	778	1033	ATGAACATGAAGAGGGCCAC	59.934	20	TGAACGCCTCATCATCAAAA	60.197	20	190	710	899
c263686.graph_c0	TGCTTGTAGCTGGCACTGTC	60.207	20	GCTGAGAGGTTCGTTTCGTC	59.997	20	200	621	820	TTGCTTGTAGCTGGCACTGT	59.664	20	GCTGAGAGGTTCGTTTCGTC	59.997	20	201	620	820	CAGTTGCTTGTAGCTGGCAC	59.664	20	GCTGAGAGGTTCGTTTCGTC	59.997	20	204	617	820
c263697.graph_c1	TAGCCATTGGTGTCTCCACA	60.112	20	AGGCCGAGGAGATCTTTAGC	59.947	20	273	371	643	GAATTTTGCCTTCTTCGCAC	59.829	20	AGGCCGAGGAGATCTTTAGC	59.947	20	164	480	643	GTGAATTTTGCCTTCTTCGC	59.829	20	AGGCCGAGGAGATCTTTAGC	59.947	20	166	478	643
c263835.graph_c0	AAAGAACGATTTCGGCTCAA	59.823	20	ACGGCCAACAGATCACCTAC	59.997	20	274	2608	2881	AAAGAACGATTTCGGCTCAA	59.823	20	ATATCCATACCCCGCACAAA	60.038	20	162	2608	2769	GATGACGAGTTCGAAAAGCC	59.82	20	ATATCCATACCCCGCACAAA	60.038	20	260	2510	2769
c263841.graph_c1	GGGGGTTTCGGTATTATCGT	59.909	20	AGAACCCCAGCAAACAGCTA	59.875	20	188	297	484	CCTGGGGGTTTCGGTATTAT	59.903	20	AGAACCCCAGCAAACAGCTA	59.875	20	191	294	484	GGGGGTTTCGGTATTATCGT	59.909	20	AACACCAGGAGGGAAAAGGT	59.834	20	144	297	440
c263847.graph_c0	CTTCGGTTGCTTCTCTCAGG	60.126	20	GATGGGTATCGCTAAAACGC	59.574	20	137	1969	2105	CCTTCGGTTGCTTCTCTCAG	60.126	20	GATGGGTATCGCTAAAACGC	59.574	20	138	1968	2105	TGCTTCTCTCAGGGGTGATT	59.803	20	GATGGGTATCGCTAAAACGC	59.574	20	130	1976	2105
c263900.graph_c2	AATTGGCGGAGGTGTATCAG	59.955	20	GCAGCAAAATTTCCACAGGT	60.118	20	238	4	241	AATTGGCGGAGGTGTATCAG	59.955	20	TTCCACAGGTCAGCAACAAG	59.873	20	228	4	231	TTCCGGTTTACGTTCCTGAG	60.103	20	GCAGCAAAATTTCCACAGGT	60.118	20	154	88	241
c264049.graph_c0	CAGACAGATGCCTTCCAACA	59.831	20	GACCAGAAATGGTACTTTTGGG	59.741	22	260	374	633	GGACACCTGCAGCGATCTAT	60.249	20	GACCAGAAATGGTACTTTTGGG	59.741	22	234	400	633	CAGACAGATGCCTTCCAACA	59.831	20	GGGTTAAAGGGTTGAGTTAGCA	59.539	22	241	374	614
c295491.graph_c0	ACGAGGTAGTGGGGGTTGAC	61.2	20	GATTGCGTACGTCAACGAGA	59.871	20	162	73	234	ACGAGGTAGTGGGGGTTGA	60.37	19	TCACTCGAGTCGATCCACAG	59.98	20	278	73	350	GAGGTAGTGGGGGTTGACG	60.37	19	TCACTCGAGTCGATCCACAG	59.98	20	276	75	350
c295624.graph_c0	TTTGAATTTTTGGAGCTGGG	60.046	20	CGCTACGCTCTGTAGGGACT	59.662	20	272	653	924	GGTTGTGTTCGCAGGAGTTT	60.156	20	GTTTCCCATGCTGATCCAAT	59.756	20	260	742	1001	GGTTGTGTTCGCAGGAGTTT	60.156	20	CGCTACGCTCTGTAGGGACT	59.662	20	183	742	924
c296436.graph_c0	ACGTACGGCTTTGGGAATTA	59.474	20	TCTTCTCGTTTGACACGTCG	60.025	20	229	18	246	ACGTACGGCTTTGGGAATTA	59.474	20	GTTATCCTGCCATTGCCATT	59.791	20	194	18	211	ACGTACGGCTTTGGGAATTA	59.474	20	CATTGCCATTGCCATTTGTA	60.334	20	184	18	201
c297073.graph_c0	AACAGGCCGACTCACGATAC	60.142	20	GATCCAAGACATGGAACGCT	60.081	20	231	591	821	GACTCACGATACCACAGCCA	59.707	20	GATCCAAGACATGGAACGCT	60.081	20	223	599	821	CACGATACCACAGCCAGTGT	59.622	20	GATCCAAGACATGGAACGCT	60.081	20	219	603	821
c298497.graph_c0	GAAAGGCTGAGGTCCAGATG	59.803	20	TTCAGACTCGGATTTCCTGG	60.187	20	254	619	872	TGAAGGTTCGTCCAGAAAGG	60.224	20	TTCAGACTCGGATTTCCTGG	60.187	20	268	605	872	AAGGTTCGTCCAGAAAGGCT	60.247	20	TTCAGACTCGGATTTCCTGG	60.187	20	266	607	872
c299224.graph_c0	AGACGCGCAAGAACAAAAAT	59.889	20	AGTGGGAAAGGCCTCTTGTT	60.11	20	202	73	274	AGACGCGCAAGAACAAAAAT	59.889	20	AAGCTTCGGCTGTTCATGTT	59.882	20	127	73	199	AGACGCGCAAGAACAAAAAT	59.889	20	AAAGCTTCGGCTGTTCATGT	59.882	20	128	73	200
c301887.graph_c0	ATCATCATCATCCGCAGACA	60.039	20	AGATCCAGCCCATTTTGGTT	60.693	20	220	973	1192	ATCATCATCATCCGCAGACA	60.039	20	CTTAGGGGTATTTCTCGCCA	59.178	20	257	973	1229	TAAAAGACCGGTGACTGCCT	59.734	20	GGTGTTATCTTGCTCCGCTT	59.34	20	251	1041	1291
c321637.graph_c0	TCCATTTGAAAAGAGTTCAGAAAA	59.307	24	AACGTACAAACCTGGAACCG	59.891	20	230	1	230	TCCATTTGAAAAGAGTTCAGAAAA	59.307	24	TGGAACCGTCAATACAGCAA	60.111	20	218	1	218	TCCATTTGAAAAGAGTTCAGAAAA	59.307	24	AATTCCAACGTCAATTCCCA	60.17	20	280	1	280
c291113.graph_c0	TACATCCCGTACGCTCAACA	60.134	20	AGGGGTTGGTCGAAGAGATT	59.935	20	253	337	589	CACTACATCCCGTACGCTCA	59.74	20	AGGGGTTGGTCGAAGAGATT	59.935	20	256	334	589	CACTACATCCCGTACGCTCA	59.74	20	AAGGGGTTGGTCGAAGAGAT	59.935	20	257	334	590
c291113.graph_c0	CATTGTCGGAAGACCTCCAT	59.927	20	TTTTCGACTCTTTTGCGCTT	60.131	20	265	6232	6496	GCCTTGTCTTCGTTGGACAT	60.119	20	AATGGTGACGCTGAAGAACC	60.119	20	200	6397	6596	GCCTTGTCTTCGTTGGACAT	60.119	20	TTTTCGACTCTTTTGCGCTT	60.131	20	100	6397	6496
c291133.graph_c0	CGACATCCATACCATGATCG	59.756	20	AGAGTATGAGGAGGGCGGTT	60.096	20	177	286	462	GATCAGCAAACCCATTGACC	60.326	20	AGAGTATGAGGAGGGCGGTT	60.096	20	147	316	462	ATGACGATCAGCAAACCCAT	60.348	20	AGAGTATGAGGAGGGCGGTT	60.096	20	152	311	462
c291135.graph_c0	ATCTACCACTCAGGCCGAAA	59.694	20	CGGTGCTCTTAGCGGAATAG	59.996	20	218	1557	1774	TCTACCACTCAGGCCGAAAT	59.694	20	CGGTGCTCTTAGCGGAATAG	59.996	20	217	1558	1774	CTACCACTCAGGCCGAAATC	59.694	20	CGGTGCTCTTAGCGGAATAG	59.996	20	216	1559	1774
c291138.graph_c0	AACGACACACCCTTTCCAAG	60.005	20	TGAACGCTATGGATTTGCAG	59.833	20	268	97	364	ACCTCTCCTCTTCCTCTCCG	59.945	20	GTCCACTTTCAAGCCTGGAG	59.844	20	145	249	393	ACCTCTCCTCTTCCTCTCCG	59.945	20	CCACTTTCAAGCCTGGAGAC	59.844	20	143	249	391
c291139.graph_c0	CTGCCACGTACACAAGCAAT	59.788	20	GGGGATGCGCATTATCTCTA	60.023	20	144	342	485	ACATGTGCGGCATATTTCCT	60.361	20	GGGGATGCGCATTATCTCTA	60.023	20	191	295	485	GTGTAAAACGAAACGTGCCA	59.632	20	GGGGATGCGCATTATCTCTA	60.023	20	251	235	485
c291141.graph_c0	GCTTTCTTGCTGACCACTCC	59.997	20	TCGAATCGGATTGCTCTCTT	59.917	20	146	5	150	TCTTGCTGACCACTCCTCCT	59.986	20	TCGAATCGGATTGCTCTCTT	59.917	20	142	9	150	ACGCTTTCTTGCTGACCACT	60.058	20	TCGAATCGGATTGCTCTCTT	59.917	20	148	3	150
c291146.graph_c0	AGATGATTGGAAGTGGAGCG	60.218	20	AGGTATAACAGTTCCCGCCA	59.452	20	207	5355	5561	TTTGGAGAAGGTGCTGGAAG	60.366	20	AGGTATAACAGTTCCCGCCA	59.452	20	241	5321	5561	GCTGGAAGTGGTGGTGGTAG	60.567	20	AGGTATAACAGTTCCCGCCA	59.452	20	229	5333	5561
c291146.graph_c0	CGTCGGTTGACGTCTTCTTT	60.291	20	GGAGACGACCAAGCAGAGAC	59.993	20	278	5652	5929	CTCAGCAGCAATACGAGCAA	60.302	20	GGAGACGACCAAGCAGAGAC	59.993	20	208	5722	5929	CTCAGCAGCAATACGAGCAA	60.302	20	AAGAAGGAGACGACCAAGCA	59.989	20	213	5722	5934
c290796.graph_c0	ATCTCTCCGCAGCAATCTGT	59.981	20	GAAAAGAAGCGCGAAACAAC	60.003	20	277	3467	3743	TGGCAATCTCTTCTCTCCGT	59.95	20	GAAAAGAAGCGCGAAACAAC	60.003	20	181	3563	3743	CTGGCAATCTCTTCTCTCCG	60.088	20	GAAAAGAAGCGCGAAACAAC	60.003	20	182	3562	3743
c290820.graph_c0	TCGTGTCTGTCTGTTCTGCC	60.03	20	GTGTGGGAGAGGAAGATGGA	60.048	20	252	21	272	TCGTGTCTGTCTGTTCTGCC	60.03	20	TGTTGTGTGTGGGAGAGGAA	60.129	20	258	21	278	TCGTGTCTGTCTGTTCTGCC	60.03	20	GGGAGAGGAAGATGGAGAGG	60.149	20	248	21	268
c290823.graph_c0	TTTGCTTGGGTTTCATCTCC	60.051	20	TAAAGGTGGGTATCTTGCCG	59.953	20	272	7257	7528	TATCGCATTCTCGCACACTC	59.979	20	TAGAGGTGACCCGTGAAAGG	60.103	20	223	7205	7427	TTTGCTTGGGTTTCATCTCC	60.051	20	CCGGCTAAATGCTAACCAAA	60.089	20	255	7257	7511
c290824.graph_c0	CCTGTTACTGTGTGCTGCGT	59.97	20	AAGAAGAGATCCCAATGCCA	59.629	20	266	130	395	CCTGTTACTGTGTGCTGCGT	59.97	20	CCCTGTCCCACTCGTATGTC	60.386	20	223	130	352	CCTGTTACTGTGTGCTGCGT	59.97	20	GTCAGGCCTAGACCACAACC	59.579	20	191	130	320
c290830.graph_c0	CCATTGTTTCATTTGTTGCG	59.969	20	AGATCCCCTTGGAAAGGCTA	60.032	20	187	5807	5993	TTCTTGTCGGATCCCTTTTG	60.044	20	AGATCCCCTTGGAAAGGCTA	60.032	20	145	5849	5993	CCATTGTTTCATTTGTTGCG	59.969	20	TGCTATCCCCAGGTTTGTTC	59.933	20	262	5807	6068
c290833.graph_c0	ATGCAGCCTCCAACTTTGAC	60.263	20	AACGGATCTGACTCCACAGG	60.112	20	134	1263	1396	CTGAACACGCTGATGACGAC	60.473	20	GCTTGCCAGAGTTATAGCGG	60.003	20	273	1147	1419	ATGCAGCCTCCAACTTTGAC	60.263	20	CTCTTCTTGATCATGGCGGT	60.218	20	248	1263	1510
c290834.graph_c0	TGCAATGGTAGAGGTAGGGG	59.948	20	CGTAAGAGCACACGTCTGGA	60.049	20	102	511	612	TGCAATGGTAGAGGTAGGGG	59.948	20	TCGTCGTAAGAGCACACGTC	60.056	20	106	511	616	TGTTGAGACTGCTGGCTTTG	60.175	20	CGTAAGAGCACACGTCTGGA	60.049	20	156	457	612
c290843.graph_c0	TAGTGGGTGGAGGAGGAACA	60.501	20	CGGAACATCACCAACATCAC	59.812	20	262	1582	1843	GAATGGAACGACTGGAGGTG	60.51	20	CGGAACATCACCAACATCAC	59.812	20	113	1731	1843	GAGTGGTAGTGGGTGGAGGA	59.962	20	AGCGGAACATCACCAACATC	60.935	20	270	1576	1845
c290853.graph_c0	TTTTTGTTTAACACATTTCATTCTTC	57.916	26	GAGCTGGGTTCTGTTGCTTC	59.997	20	230	0	229	TTTTTGTTTAACACATTTCATTCTTC	57.916	26	TTTGGCAGACTGTTGACCTG	59.873	20	186	0	185	TTTTTGTTTAACACATTTCATTCTTC	57.916	26	GTCGCGTCTTGTTTTGGTTT	60.154	20	132	0	131
c290863.graph_c0	TAGTCAGGATTATGGGGCGA	60.427	20	CCAACCTCATTTCCATCCAC	60.173	20	169	3126	3294	TAGTCAGGATTATGGGGCGA	60.427	20	CATTTCCATCCACTCAACCC	60.173	20	162	3126	3287	CTAGTCAGGATTATGGGGCG	59.546	20	CCAACCTCATTTCCATCCAC	60.173	20	170	3125	3294
c290063.graph_c0	GGTCTATCTCGAGTCGGCAC	59.834	20	GTGCGCCATATGCAAGTCTA	59.862	20	269	1269	1537	GTCGGTCTATCTCGAGTCGG	59.827	20	GTGCGCCATATGCAAGTCTA	59.862	20	272	1266	1537	CAAGATGCCAGGGAAAGAAG	59.807	20	GTGCGCCATATGCAAGTCTA	59.862	20	178	1360	1537
c290072.graph_c0	GGTCGGTGTTCGAGAGAGAG	59.986	20	ACGTGAGCCAGACCACTACC	60.182	20	269	6053	6321	GTCGGTGTTCGAGAGAGAGG	59.986	20	ACGTGAGCCAGACCACTACC	60.182	20	268	6054	6321	TCGGTGTTCGAGAGAGAGGT	59.986	20	ACGTGAGCCAGACCACTACC	60.182	20	267	6055	6321
c290074.graph_c0	GAGAAGGGAAATGGCAATGA	60.014	20	GGAAGAGAGCCAACGAGAGA	59.679	20	257	396	652	GAGATGGAACGAAAGGAACG	59.67	20	GTAGGTCTGTCCTGCTTCGC	60.02	20	194	519	712	CATGACCCGGAAGAAAGAAA	60.044	20	GGAAGAGAGCCAACGAGAGA	59.679	20	168	485	652
c290081.graph_c0	CTGGCTGTCTGCTTTCTCCT	59.745	20	TTATTGCTGCCAGACATCCA	60.22	20	218	3148	3365	GGGAGTGTGGTGTTTAGGGA	59.82	20	ATTGCTGCCAGACATCCATT	60.492	20	195	3169	3363	GGGAGTGTGGTGTTTAGGGA	59.82	20	AGTGCATTATTGCTGCCAGA	59.449	20	203	3169	3371
c290096.graph_c0	CGAGCTCGTCATCATCTTCA	60.096	20	GTTAGTTACCCGGACGACGA	59.993	20	274	215	488	CGAGCTCGTCATCATCTTCA	60.096	20	CTGGTTAGTTACCCGGACGA	59.986	20	277	215	491	CGAGCTCGTCATCATCTTCA	60.096	20	TAGTTACCCGGACGACGAAG	60.125	20	272	215	486
c290097.graph_c0	GGGAATGGTTGGAAGAGGAT	60.133	20	GAACACAGATCGCGCAAGTA	60.019	20	265	3631	3895	GAGTTCAGCGAGGAGATTGC	60.104	20	AGCGAAACAAATGCAAAACC	60.117	20	261	3573	3833	GGGAATGGTTGGAAGAGGAT	60.133	20	ACAGATCGCGCAAGTAAGGT	59.904	20	261	3631	3891
c290119.graph_c0	ACTCAAGCAAGCGTATGCAA	59.638	20	CCGCTCTTCTGTCTTTGTCC	59.989	20	180	9	188	ACTCAAGCAAGCGTATGCAA	59.638	20	CCCGCTCTTCTGTCTTTGTC	59.989	20	181	9	189	ACTCAAGCAAGCGTATGCAA	59.638	20	TTTCTTTACACCTCGCACCC	60.11	20	198	9	206
c290136.graph_c1	CGTAGCTTGGCCAGTACCAT	60.154	20	TGGTCTGCTCTCCAACTCCT	59.986	20	225	2584	2808	TTCCCATTCCCATTCTGAAA	60.244	20	TGGTCTGCTCTCCAACTCCT	59.986	20	206	2603	2808	TTCATCCAAGACCCCGTATC	59.75	20	TGGTCTGCTCTCCAACTCCT	59.986	20	155	2654	2808
c290147.graph_c1	CCCCAATTCTCCCAATACCT	60.011	20	CGTGTGGGTTCCTTTGATCT	59.966	20	168	1242	1409	CCAATACCTTGAAGGCGGTA	59.953	20	CGTGTGGGTTCCTTTGATCT	59.966	20	157	1253	1409	GGCGGTAAGTGCATTTCCTA	60.096	20	CGTGTGGGTTCCTTTGATCT	59.966	20	144	1266	1409
c290176.graph_c0	GATAGAAAAGCTTCCGCGTG	59.982	20	GGAGACGCTTTGATCTTTGG	59.813	20	171	161	331	GATAGAAAAGCTTCCGCGTG	59.982	20	GGGAGACGCTTTGATCTTTG	59.813	20	172	161	332	GATAGAAAAGCTTCCGCGTG	59.982	20	TTGGGAGACGCTTTGATCTT	59.813	20	174	161	334
c290183.graph_c0	CACTCATCGGACTAGCAGCA	60.16	20	TGGCTACGCAGAGTGTTTTG	60.05	20	222	201	422	CACTCATCGGACTAGCAGCA	60.16	20	TAATAGTCCGGCGGATAACG	59.943	20	188	201	388	CACTCATCGGACTAGCAGCA	60.16	20	GTTGGAGCTTGTGAATGCAA	59.847	20	158	201	358
c290202.graph_c1	GGAACAGCTTCAACGAAAGC	60	20	TCGTCGTCGACTACTCATGG	59.855	20	199	1772	1970	CTGTGTGGGAACAGCTTCAA	59.873	20	TCGTCGTCGACTACTCATGG	59.855	20	206	1765	1970	TCTGACTGTGTGGGAACAGC	59.872	20	TCGTCGTCGACTACTCATGG	59.855	20	211	1760	1970
c290203.graph_c0	ACAATGATGAGATGGCCTCC	59.893	20	TTTACGCATTTCCTTGGGTC	59.938	20	167	1316	1482	ACAATGATGAGATGGCCTCC	59.893	20	ACCATCTTTGAGGATCGTGC	60.081	20	215	1316	1530	GACACGCAGCCATAAAGTCA	59.871	20	TTTACGCATTTCCTTGGGTC	59.938	20	266	1217	1482
c289863.graph_c0	CAGCCTGTGCCTGCTAGAT	59.154	19	AATCGTGACGGTGTGAACAA	60.008	20	206	1	206	CAGCCTGTGCCTGCTAGAT	59.154	19	GGAGAACTGGACGGTGAAAA	60.088	20	244	1	244	CAGCCTGTGCCTGCTAGAT	59.154	19	CTGATGGGACGTGGAGAACT	60.112	20	256	1	256
c289895.graph_c0	ATGATCAATGTTTTGCGGGT	60.199	20	TAGGCACAGACGACGACAAG	60.049	20	243	173	415	ATCAATGTTTTGCGGGTTGT	60.235	20	TAGGCACAGACGACGACAAG	60.049	20	240	176	415	ATGATCAATGTTTTGCGGGT	60.199	20	GTAGGCACAGACGACGACAA	59.905	20	244	173	416
c289903.graph_c0	CCAAACAGACCTCCACCAGT	60.002	20	AGCAACACAAACAACAACGC	59.812	20	248	5974	6221	CCAAACAGACCTCCACCAGT	60.002	20	GCAACACAAACAACAACGCT	59.812	20	247	5974	6220	CCAAACAGACCTCCACCAGT	60.002	20	GTGCCAGCAACACAAACAAC	60.207	20	253	5974	6226
c289935.graph_c0	CAGGAGTCAACAGACCAGCA	60.022	20	GGCACCTGAAAAGGAAATCA	60.051	20	224	2998	3221	GCTGCAGGTTGCTCTCTCTT	59.898	20	GCCATGGTCGACTCTGGTAT	59.957	20	209	3048	3256	CAGGAGTCAACAGACCAGCA	60.022	20	ATGCAGACAGCGATGACAAC	59.87	20	183	2998	3180
c289935.graph_c0	GTGACACGTGTGTCGATTCC	60.013	20	GGTGCTCGAAACTCTTCTGG	59.989	20	190	3448	3637	GGTGACACGTGTGTCGATTC	60.013	20	GGTGCTCGAAACTCTTCTGG	59.989	20	191	3447	3637	GTGACACGTGTGTCGATTCC	60.013	20	CACACCCTATTGGCCAGAGT	59.989	20	117	3448	3564
c289941.graph_c0	TACAAAGCCAACCACCTTCC	59.971	20	AACTTCCCCTCATACGCCTT	59.962	20	234	339	572	CGTACAAAGCCAACCACCTT	60.03	20	AACTTCCCCTCATACGCCTT	59.962	20	236	337	572	TACAAAGCCAACCACCTTCC	59.971	20	CACGTAGACACGGACGAGAA	59.897	20	126	339	464
c289952.graph_c0	GCCTGTTTGCTGTATTGCTG	59.493	20	AGTTTGGCCATCTCCATCAC	59.934	20	133	2367	2499	GCAGTCGAGAGAGCAAGACA	59.446	20	AGTTTGGCCATCTCCATCAC	59.934	20	106	2394	2499	TCGAGAGAGCAAGACACGAG	59.441	20	AGTTTGGCCATCTCCATCAC	59.934	20	102	2398	2499
c289957.graph_c0	CTAGGCTTTGCTCTCATGGC	60.118	20	TTTTATCGCGAGAAGCAGGT	59.982	20	250	880	1129	CTAGGCTTTGCTCTCATGGC	60.118	20	GTTTTATCGCGAGAAGCAGG	59.982	20	251	880	1130	CTAGGCTTTGCTCTCATGGC	60.118	20	GGCCACATATGCTTCGATCT	60.066	20	225	880	1104
c289965.graph_c0	TGATTGTTGGAGTGGCATGT	59.967	20	TCATCGATTGCCACCTGATA	60.033	20	199	4739	4937	ACTAGCATGATGGACGGGAC	59.957	20	TCATCAACCATGTGCCAAGT	59.967	20	114	4711	4824	ACTAGCATGATGGACGGGAC	59.957	20	ATCAACCATGTGCCAAGTCA	59.967	20	112	4711	4822
c289972.graph_c0	TTCGTTTCCTTACCAATGGC	59.938	20	TCACGATAGTGACGACGCTC	60.016	20	191	1365	1555	TTCGTTTCCTTACCAATGGC	59.938	20	ATGTTGATCTTGGACGAGGG	59.927	20	278	1365	1642	TTCGTTTCCTTACCAATGGC	59.938	20	GGCAGTTTACGCATCATCCT	60.103	20	218	1365	1582
c289975.graph_c0	TGTGGGAGATGTTGGTGAGA	60.088	20	AAACGGGCTGCATATTGTTC	59.967	20	209	3544	3752	TGTGGGAGATGTTGGTGAGA	60.088	20	GAAACGGGCTGCATATTGTT	59.967	20	210	3544	3753	TGCGACTGAGTTGTTGAAGG	60.025	20	CAAAACAGACAACCACACGC	60.199	20	224	3432	3655
c289976.graph_c1	CGACGGAAGAAGAAGGCAT	60.346	19	ATTGGAGGTGGTGTAGCGTC	59.997	20	112	24	135	CGACGGAAGAAGAAGGCAT	60.346	19	GCAGCTATTGGAGGTGGTGT	60.142	20	118	24	141	CGACGGAAGAAGAAGGCAT	60.346	19	GTGATAATTTGGCAGGTGGC	60.339	20	207	24	230
c289097.graph_c0	GAGAGAAAGGATTCCGGAGG	60.147	20	GATCAGAGCCTCACTCGGAC	59.952	20	271	1315	1585	AGAGAAAGGATTCCGGAGGA	60.147	20	GATCAGAGCCTCACTCGGAC	59.952	20	270	1316	1585	GCCGGATTGAGAGATGAAAG	59.773	20	GATCAGAGCCTCACTCGGAC	59.952	20	115	1471	1585
c289099.graph_c0	GGAAATACCGCTGGATGAGA	60.036	20	ACATACGGATCTTTGCCGAC	59.962	20	215	251	465	GGAAATACCGCTGGATGAGA	60.036	20	AAACATACGGATCTTTGCCG	59.96	20	217	251	467	ATACCGCTGGATGAGACCAC	59.957	20	ACATACGGATCTTTGCCGAC	59.962	20	211	255	465
c289103.graph_c0	TCTCTCATCCTTCTGGCGTT	59.95	20	TGAGCTCGAGCAGAAGCG	61.757	18	103	2179	2281	CGAGGCTCTCTTCTTTCCCT	60.088	20	TGAGCTCGAGCAGAAGCG	61.757	18	154	2128	2281	TGGAGCAGCTAATGGCTCTT	60.118	20	TGAGCTCGAGCAGAAGCG	61.757	18	244	2038	2281
c289110.graph_c2	CTCACGAGTCACGACGTAGC	59.648	20	AACAGATTGACTATGGCCGC	60.103	20	254	654	907	CTTTCCAGCTCTTTCACGGT	59.473	20	AACAGATTGACTATGGCCGC	60.103	20	275	633	907	CACTGCGGAGGAATTCAAGT	60.255	20	ACAGAGGAAAGACGCACCTG	60.444	20	138	599	736
c289111.graph_c0	CGCCTGATTTTCGATTTGTT	60.074	20	CCAACTACAGTCGATGCGAA	59.864	20	268	384	651	TTGTTTTGACTTCCGCCTCT	59.853	20	TTGACACGATCGATACCCAA	59.924	20	269	399	667	TGTTTTGACTTCCGCCTCTT	59.853	20	TTGACACGATCGATACCCAA	59.924	20	268	400	667
c289116.graph_c0	GCATTTCTTCAACAACGGGT	59.978	20	GAGAACTTTGACGAAAGCGG	59.993	20	270	681	950	GCATTTCTTCAACAACGGGT	59.978	20	GGAGAACTTTGACGAAAGCG	59.993	20	271	681	951	TATTGTCGAGGGACAGAGGG	60.065	20	GAGAACTTTGACGAAAGCGG	59.993	20	240	711	950
c289117.graph_c0	GTTCTACCAAGACGAAGGCG	59.875	20	TTGAGGAGTGGTTGTAGGGC	60.111	20	222	4009	4230	GTTCTACCAAGACGAAGGCG	59.875	20	CGTCAAGGTTGAGGAGTGGT	60.151	20	230	4009	4238	GTTCTACCAAGACGAAGGCG	59.875	20	GGAGTCAAATGTCGCTCGTT	60.263	20	194	4009	4202
c289120.graph_c0	CAAAGCGCCTCTTCCAGTAA	60.514	20	TGAGAGGGGAGGAGGATTTT	60.008	20	147	55	201	CAAAGCGCCTCTTCCAGTAA	60.514	20	TTGAGAGGGGAGGAGGATTT	60.008	20	148	55	202	CAAAGCGCCTCTTCCAGTAA	60.514	20	GAGAGGGGAGGAGGATTTTG	60.008	20	146	55	200
c288739.graph_c0	CCTCACTTCACCACCCAACT	60.002	20	AGCCATCTGCTCGAACTTGT	60.02	20	152	123	274	CCTCACTTCACCACCCAACT	60.002	20	TTGGAGAATTTGGAAGGCAC	60.051	20	277	123	399	CCTCACTTCACCACCCAACT	60.002	20	GTTGGAGAATTTGGAAGGCA	60.051	20	278	123	400
c288743.graph_c0	CCAATAACACCAGACGTCCC	60.232	20	CGGTTACGATAACGGCAACT	60.018	20	223	238	460	CCAATAACACCAGACGTCCC	60.232	20	CAAAAACGCAAGACTCGACA	60.027	20	253	238	490	CCAATAACACCAGACGTCCC	60.232	20	AGACTCGACACGCATCACTG	60.055	20	243	238	480
c288743.graph_c0	TTGCTGTTTCCTTTGCAGTG	60.027	20	TTCGACAACATTTCCGGATT	60.309	20	241	1143	1383	GCTGCTGTTGTTGTCGTTGT	59.953	20	TTCGACAACATTTCCGGATT	60.309	20	204	1180	1383	TTGCTGTTTCCTTTGCAGTG	60.027	20	AAGAACGTGCTTCTTGGACG	60.431	20	211	1143	1353
c288751.graph_c0	GCATGCATACAGGTGGATTG	59.955	20	ACAAAACCCAGGAACACACC	59.721	20	209	2090	2298	TGCATGCATACAGGTGGATT	59.955	20	AAAACCCAGGAACACACCAC	59.721	20	208	2089	2296	CATACAGGTGGATTGGGTCC	60.05	20	ACAAAACCCAGGAACACACC	59.721	20	204	2095	2298
c288757.graph_c1	GGGTGAACGAGAGAGACTCG	59.986	20	GGAGATGAGGTTGGGAGACA	60.048	20	279	371	649	CTTCGTTGTTTTTGGTGGGT	59.869	20	GGAGATGAGGTTGGGAGACA	60.048	20	216	434	649	GGCGAGATGTCTTCGTTGTT	60.263	20	GGAGATGAGGTTGGGAGACA	60.048	20	226	424	649
c288776.graph_c0	GTCAAGTTGCTTCTCCAGGC	59.997	20	TCTGTCTAAGCTTGTCCGCA	59.74	20	262	1094	1355	CTTCTCCAGGCCGTCTAGTG	60.005	20	TCTGTCTAAGCTTGTCCGCA	59.74	20	253	1103	1355	GCCGTCTAGTGTGCTCATCA	60.016	20	TCTGTCTAAGCTTGTCCGCA	59.74	20	244	1112	1355
c288777.graph_c0	GTTCCAGTATTTCTCGGCCA	60.074	20	GCTGCTCCAGGAGGTTGTAG	60.012	20	275	699	973	GTTCCAGTATTTCTCGGCCA	60.074	20	TTGTAGGTGTCGTGCGAGTC	59.905	20	261	699	959	GTTCCAGTATTTCTCGGCCA	60.074	20	CTGCTCCAGGAGGTTGTAGG	59.861	20	274	699	972
c288794.graph_c0	CTTCTTCTTGCCATTGTCGC	60.914	20	AGCGACTGCTAGACGACTCC	59.775	20	149	1558	1706	GCTTCTTCTTGCCATTGTCG	60.914	20	AGCGACTGCTAGACGACTCC	59.775	20	150	1557	1706	CGCTTCTTCTTGCCATTGTC	60.914	20	AGCGACTGCTAGACGACTCC	59.775	20	151	1556	1706
c288795.graph_c0	ACAACAACCACCCTCGACTC	60.009	20	AGGTAGAGCGATTTGTGCGT	59.904	20	233	2	234	CACCCTCGACTCTTCGTCTC	59.986	20	AGGTAGAGCGATTTGTGCGT	59.904	20	225	10	234	AAACAACAACCACCCTCGAC	59.867	20	AGGTAGAGCGATTTGTGCGT	59.904	20	235	0	234
c288799.graph_c0	CAATGGCTGAAGATCCCACT	60.073	20	AGTGGAATGGAAGGTTTCCC	60.169	20	238	677	914	ATGGCTGAAGATCCCACTTG	60.073	20	AGTGGAATGGAAGGTTTCCC	60.169	20	236	679	914	CGGGGGAGGATATTGATTCT	60.11	20	AGTGGAATGGAAGGTTTCCC	60.169	20	171	744	914
c288802.graph_c0	TGTTCTTCCTTTCCCCCTCT	60.045	20	TCATCTCGTAGCGAAGGGTT	59.836	20	241	3864	4104	TTTGTTCTTCCTTTCCCCCT	59.912	20	TCATCTCGTAGCGAAGGGTT	59.836	20	243	3862	4104	TGTTCTTCCTTTCCCCCTCT	60.045	20	TCAGCACCAAGCAATCCATA	60.22	20	166	3864	4029
c288818.graph_c0	ATTTCGCTTTCACGGATTTG	60.074	20	AAACGGAGCCAAACCTACCT	59.998	20	187	2291	2477	ATTTCGCTTTCACGGATTTG	60.074	20	TGCACCGCCTTTCTCTCTAT	59.978	20	263	2291	2553	ATTTCGCTTTCACGGATTTG	60.074	20	ATGCACCGCCTTTCTCTCTA	59.978	20	264	2291	2554
c288836.graph_c0	TGCTCCTCTGCACTTGATTG	60.136	20	ATGGTGTGAAACAGGCTTCC	59.973	20	121	146	266	TCGATCGCCTAAATTATCGC	60.158	20	ATGGTGTGAAACAGGCTTCC	59.973	20	100	167	266	TCGATCGCCTAAATTATCGC	60.158	20	ATCCAAGGAAACTCCTCCGT	59.935	20	274	167	440
c288861.graph_c0	TCCATCCTAACATCCTTCGC	60.036	20	AGACTCGACCGCATTGACTT	59.874	20	178	844	1021	TGGACGGATCTTTGGTCTTC	60.05	20	AGACTCGACCGCATTGACTT	59.874	20	196	826	1021	GACGGATCTTTGGTCTTCCA	60.05	20	AGACTCGACCGCATTGACTT	59.874	20	194	828	1021
c287880.graph_c0	TTGGCGGAGGTAGATGATTC	60.036	20	ACCGTTTTAACCTCGTCCG	59.978	19	225	2686	2910	TTGGCGGAGGTAGATGATTC	60.036	20	GCGACCGTTTTAACCTCGT	60.125	19	228	2686	2913	TTGGCGGAGGTAGATGATTC	60.036	20	AGCTGCGACCGTTTTAACCT	61.162	20	232	2686	2917
c287901.graph_c0	AACCCAGTCCGCAAACATAC	59.859	20	CGTCATGGTGCTCATGTTTC	60.12	20	205	1236	1440	AACCCAGTCCGCAAACATAC	59.859	20	GTTTCGTCATTCGTAGGCGT	60.14	20	222	1236	1457	AACCCAGTCCGCAAACATAC	59.859	20	CTTGGCACGGTACGGATATT	59.845	20	265	1236	1500
c287901.graph_c0	GAGAGAGGGAGAGAGCAGCA	59.969	20	TAGAGCCACAGAACAACCCC	60.111	20	252	1850	2101	GAGAGAGGGAGAGAGCAGCA	59.969	20	CAGCGCGACTTTCAGTTACA	60.195	20	229	1850	2078	GAGAGAGGGAGAGAGCAGCA	59.969	20	ATCCAAAACCATAAACCCCC	59.756	20	194	1850	2043
c287904.graph_c0	GCGCCAAATATACGACCAAT	59.822	20	ATGACGGATTTCTGGAGTGC	60.081	20	264	450	713	ATACGACCAATATGGCGAGG	59.807	20	ATGACGGATTTCTGGAGTGC	60.081	20	255	459	713	GCGCCAAATATACGACCAAT	59.822	20	GTGTACGTGGCTGATTGTGC	60.192	20	199	450	648
c287908.graph_c0	CTACACTTCTCCTCCGCAGC	60.156	20	AACAACAGCAGCAACAGTCG	60.096	20	202	233	434	CTACACTTCTCCTCCGCAGC	60.156	20	GCAACAACAGCAGCAACAGT	60.104	20	204	233	436	CTACACTTCTCCTCCGCAGC	60.156	20	CATCCGCTCAACACTTACGA	59.864	20	236	233	468
c287936.graph_c0	GACCTGAGGGGGAGGAATAG	59.89	20	TTGAACATGCAGTACCAGCG	60.865	20	258	560	817	ATAGGCTTTGGTTTGGGTCC	60.187	20	TTGAACATGCAGTACCAGCG	60.865	20	242	576	817	CTGGTGCTGTACCGTGAAGA	59.897	20	CAACCTGATCACCCACGAC	59.945	19	191	531	721
c287955.graph_c0	TTCACTGTCCCAACGTTCAA	60.128	20	TGACATGGCTAGTCCTTCCC	60.073	20	268	41	308	TTCACTGTCCCAACGTTCAA	60.128	20	GGCTAGTCCTTCCCAAGACC	60.074	20	262	41	302	GAGTAATGTTCTCCGCTGCC	59.843	20	TGACATGGCTAGTCCTTCCC	60.073	20	181	128	308
c287957.graph_c0	ACCCGTATCTTGACCAGCAC	59.997	20	TCAACCGTTACCCTCCTTTG	59.964	20	241	2336	2576	AACATCAAAGTCCTGGTCCG	59.966	20	TCAACCGTTACCCTCCTTTG	59.964	20	202	2375	2576	AGCACCCGTATCTTGACCAG	60.134	20	TCAACCGTTACCCTCCTTTG	59.964	20	244	2333	2576
c287964.graph_c0	TGCCATAGCAATTTAATGCC	58.654	20	TTGCGACGACTACGAAGATG	60.011	20	115	29	143	TAGCAATTTAATGCCATCCG	58.652	20	TTGCGACGACTACGAAGATG	60.011	20	110	34	143	TGCCATAGCAATTTAATGCC	58.654	20	TTTTCTCGGAGAGCGTGAAT	59.955	20	169	29	197
c287974.graph_c0	CGAGAACAAAGTCCAGCTCC	59.989	20	CTCATGGAACCGAGAGAGGT	59.254	20	243	375	617	CCGAGAACAAAGTCCAGCTC	59.989	20	CTCATGGAACCGAGAGAGGT	59.254	20	244	374	617	ATGCCGAGAACAAAGTCCAG	60.255	20	CTCATGGAACCGAGAGAGGT	59.254	20	247	371	617
c287974.graph_c0	CAAGAACTACCGCCTTAGCG	60.032	20	ACGTCAGACTCGGTCCTTGT	59.756	20	173	723	895	CACTGGGAAACCACAAACAA	59.435	20	GGACTTCCTAAGCGGGAATC	60.039	20	275	706	980	GAACTACCGCCTTAGCGAGA	59.615	20	ACGTCAGACTCGGTCCTTGT	59.756	20	170	726	895
c279303.graph_c0	AACATGAAGAACTTCGCCGT	59.74	20	GTGGTAGCCGATACAGAGGC	59.723	20	101	113	213	ACATGAAGAACTTCGCCGTC	60.263	20	GTGGTAGCCGATACAGAGGC	59.723	20	100	114	213	TCCTCTCAAGCCATCAGTTG	58.957	20	GTGGTAGCCGATACAGAGGC	59.723	20	199	15	213
c279350.graph_c1	TTTGCACGAATGAGAGATGG	59.799	20	TCTTTTGTGCGGCTACACTG	60.05	20	209	1698	1906	TTTGCACGAATGAGAGATGG	59.799	20	GCATAGGAAGCGGTCTTTTG	59.845	20	222	1698	1919	TTCTCAGCTTCTCCACCACC	60.386	20	TCTTTTGTGCGGCTACACTG	60.05	20	112	1795	1906
c279355.graph_c0	GTGGTGGGTGTTGATAGGCT	59.851	20	GGCAAGTCTTCTTGTCTGGG	59.844	20	258	1518	1775	GTGGTGGGTGTTGATAGGCT	59.851	20	AAACTTGCCTGCCTCTCCTT	60.382	20	191	1518	1708	AGGACAGGGTTGTGTTAGCG	60.171	20	AAACTTGCCTGCCTCTCCTT	60.382	20	231	1478	1708
c279367.graph_c1	CGTCAAGAACGATGCTGAGA	60.136	20	CGCAGATTCCATCCCTTAAA	60.031	20	269	1359	1627	CGTCAAGAACGATGCTGAGA	60.136	20	ATGCAAGGCAAAAAGACACC	60.118	20	127	1359	1485	CGTCAAGAACGATGCTGAGA	60.136	20	CATCCAAATCCACATCCACA	60.177	20	170	1359	1528
c279369.graph_c0	GAATAGGCCGTGAAGTTGGA	60.074	20	TAACATCGACGACTACCGCA	60.28	20	138	824	961	GAATAGGCCGTGAAGTTGGA	60.074	20	ACCCCAACGTTAACATCGAC	59.717	20	148	824	971	GAATAGGCCGTGAAGTTGGA	60.074	20	ATCGACGACTACCGCAACTC	60.285	20	134	824	957
c279388.graph_c0	GAAGAACCCTGCGCTTAGTG	60.015	20	TCCTCTTCTTCGCTGCTCTC	59.973	20	225	1289	1513	TCTCCGATCTGCAGAAACCT	59.95	20	TCCTCTTCTTCGCTGCTCTC	59.973	20	277	1237	1513	CTCTCCGATCTGCAGAAACC	59.95	20	TCCTCTTCTTCGCTGCTCTC	59.973	20	278	1236	1513
c279404.graph_c0	ATGTATCGCCTGGTTTGTGG	60.776	20	GTATCTCGGGCGTTAAGCAG	59.867	20	112	22	133	ATGTATCGCCTGGTTTGTGG	60.776	20	TCGCATAGTCAGTGGGAACA	60.263	20	279	22	300	ATGTATCGCCTGGTTTGTGG	60.776	20	CAATGTCACTCGTCTGCACC	60.319	20	247	22	268
c279410.graph_c0	GAGTTTGGGTGACGGTTGAT	59.827	20	TGCTCTTGTGTACGTCCCTG	59.897	20	198	75	272	TTCGAGATATCTTCGTGGGC	60.177	20	TGCTCTTGTGTACGTCCCTG	59.897	20	256	17	272	TTGGGTGACGGTTGATTGTA	59.816	20	TGCTCTTGTGTACGTCCCTG	59.897	20	194	79	272
c279487.graph_c0	CGTGTGCTGACAGTGTTCCT	59.94	20	ATGTTCAGCCTTCGTATCGG	60.096	20	236	1665	1900	CGTGTGCTGACAGTGTTCCT	59.94	20	ATCGGCACAGCCTTACAATC	60.103	20	221	1665	1885	TTCGTAGCCTTGAGATCGCT	60.118	20	ATGTTCAGCCTTCGTATCGG	60.096	20	185	1716	1900
c279499.graph_c0	AAAAGGACAACGGTCACGTC	60.012	20	CAGAGGAGGAAGATTGCGAG	60.088	20	169	836	1004	AAAAGGACAACGGTCACGTC	60.012	20	ATACTGGCGGTTTATGTGCC	59.851	20	223	836	1058	AAAAGGACAACGGTCACGTC	60.012	20	CGAGGCAGAATAAGAGGGTG	59.83	20	153	836	988
c279499.graph_c0	ATGCATTCTTCGCTCCAGAT	59.803	20	TTCCATTCTCGAACGAATCC	60.014	20	144	1640	1783	ATGCATTCTTCGCTCCAGAT	59.803	20	TCACCTCCTCATTACCTCCG	60.065	20	181	1640	1820	ATGCATTCTTCGCTCCAGAT	59.803	20	CACCTCCTCATTACCTCCGA	60.065	20	180	1640	1819
c279536.graph_c0	TCCCGCTTCTCTAAACCAGA	59.948	20	GTTTTGGATTTGCTGTCGGT	59.978	20	268	717	984	TCCCGCTTCTCTAAACCAGA	59.948	20	CTAGGGTGGCCTTGATTTGA	60.066	20	141	717	857	ATCCAGATGAGCACACTCCC	60.08	20	TAGGGTGGCCTTGATTTGAG	60.066	20	207	650	856
c279538.graph_c1	GGATCCCAGTGTTGCAAGTT	59.973	20	TCACTTCTTGTGTTGGCAGC	60.032	20	242	588	829	GGATCCCAGTGTTGCAAGTT	59.973	20	CTACTCGAACGATACCCGGA	60.088	20	208	588	795	GGGTAACACGCCGAAGACTA	60.132	20	TCACTTCTTGTGTTGGCAGC	60.032	20	279	551	829
c279550.graph_c0	ACAAATGGAGCAAGGGTGTC	59.973	20	CCCATGTCTCGTACGCTTTT	60.132	20	243	1057	1299	ACAAATGGAGCAAGGGTGTC	59.973	20	CTTTTCTTCGAGGTGGCATC	59.813	20	228	1057	1284	ACAAATGGAGCAAGGGTGTC	59.973	20	CTACCCAGCCATTCCATTGT	59.813	20	265	1057	1321
c279635.graph_c0	TAGAGGTGGTGAGGTGGAGG	60.104	20	GCCGTCATCCTTCTGCTTAG	59.978	20	209	826	1034	TAGAGGTGGTGAGGTGGAGG	60.104	20	GGGTCGTATACGCTTGTGCT	60.162	20	165	826	990	TAGAGGTGGTGAGGTGGAGG	60.104	20	CCGTCATCCTTCTGCTTAGG	59.83	20	208	826	1033
c279692.graph_c0	GTCCTCTCCATCCTCCATCA	60.008	20	GATCCTCCAGCCTGGGTACT	60.477	20	244	17	260	CCTCCATCAAGGCTAGACCA	60.21	20	GATCCTCCAGCCTGGGTACT	60.477	20	233	28	260	CCTCTCCATCCTCCATCAAG	59.606	20	GATCCTCCAGCCTGGGTACT	60.477	20	242	19	260
c279703.graph_c1	GCCAATGGAACAAAGGAAAA	59.916	20	GAGGTCCTTGGCTCGTAGTG	59.867	20	111	1129	1239	GCCAATGGAACAAAGGAAAA	59.916	20	TGAGGTCCTTGGCTCGTAGT	59.867	20	112	1129	1240	GCCAATGGAACAAAGGAAAA	59.916	20	GTTAGACGTTCGATCTCGCC	59.843	20	266	1129	1394
